# Supplementary material for: Pangenomics of the Symbiotic Rhizobiales. Core and Accessory Functions Across a Group Endowed with High Levels of Genomic Plasticity
Source: Microorganisms. 2021 Feb 16;9(2):407. doi: 10.3390/microorganisms9020407 (PMC7920277; doi:10.3390/microorganisms9020407)
Supplement: Supplementary file 1 [file microorganisms-09-00407-s001.zip]

Archive with 3 entries (3 files):
- Supplementary dataset S1.xlsx
- Supplementary dataset S2.xlsx
- Supplementary_Figures S1-S3.docx
