# Supplementary material for: Pangenomics of the Symbiotic Rhizobiales. Core and Accessory Functions Across a Group Endowed with High Levels of Genomic Plasticity
Source: Microorganisms. 2021 Feb 16;9(2):407. doi: 10.3390/microorganisms9020407 (PMC7920277; doi:10.3390/microorganisms9020407)
Supplement: Supplementary file 1 [file microorganisms-09-00407-s001.zip › Supplementary dataset S1.xlsx]

## Sheet: Foglio1
A. caulinodans ORS571	B. japonicum USDA110	B. japonicum USDA 6	Br. sp. BTAi1	Br. sp. ORS278	M. loti MAFF303099	R. sullae IS123T	R.. etli CFN42	R. leg. bv. viciae 3841.	R. sullae WSM1592	S fredii. NGR234	S. meliloti 1021
AZC_3414	blr1759	BJ6T_80610	BBta_5904	BRADO5420	mll5855	RSULL_06748	RHE_PD00229	pRL100195	WP_027513683.1	NGR234_398	SMa0814
AZC_3450	bsr1775	BJ6T_80440	BBta_5869	BRADO5383	msl5859	RSULL_06746	RHE_PD00227	pRL100197	WP_027513685.1	NGR234_400	SMa0816
AZC_3449	blr1774	BJ6T_80450	BBta_5870	BRADO5384	mll5860	RSULL_06745	RHE_PD00226	pRL100198	WP_027513686.1	NGR234_401	SMa0817
AZC_3448	blr1773	BJ6T_80460	BBta_5871	BRADO5385	mll5861	RSULL_06744	RHE_PD00225	pRL100199	WP_027513687.1	NGR234_402	SMa0819
AZC_3447	blr2038	BJ6T_78160	BBta_5872	BRADO5386	mll5862	RSULL_06743	RHE_PD00224	pRL100200	WP_027513688.1	NGR234_403	SMa0822
AZC_1038	blr1745	BJ6T_80740	BBta_5922	BRADO5437	mlr5908	RSULL_00063	RHE_PD00199	pRL100159	WP_027513825.1	NGR234_416	SMa0830
AZC_1034	bsr1750	BJ6T_80690	BBta_5917	BRADO5432	mlr5869	RSULL_00058	RHE_PD00302	pRL100156	WP_027513830.1	NGR234_421	SMa0834
AZC_0293	bll0403	BJ6T_03590	BBta_7474	BRADO0710	mll1137	RSULL_07610	RHE_CH02665	RL3117	WP_027513324.1	NGR_b00110	SM_b20040
AZC_0292	blr0404	BJ6T_03600	BBta_7475	BRADO0709	mlr1139	RSULL_07611	RHE_CH02666	RL3118	WP_027513323.1	NGR_b00120	SM_b20039
AZC_0933	blr7846	BJ6T_84690	BBta_7091	BRADO0964	mlr2803	RSULL_06620	RHE_PC00067	pRL100300	WP_027511606.1	NGR_b02630	SMa1452
AZC_3298	blr0509	BJ6T_04800	BBta_0226	BRADO0229	mlr4763	RSULL_01579	RHE_CH00921	RL0991	WP_027511078.1	NGR_b02850	SMa0150
AZC_1252	blr5067	BJ6T_46460	BBta_4689	BRADO4470	mll7752	RSULL_07353	RHE_CH01383	RL1504	WP_022714635.1	NGR_c08220	SMc02407
AZC_2833	blr4419	BJ6T_53680	BBta_6658	BRADO1447	mll7732	RSULL_06704	RHE_PC00064	pRL100296	WP_027511668.1	NGR_b11600	SM_b21121
AZC_4591	blr4420	BJ6T_53670	BBta_4047	BRADO3679	mll7731	RSULL_06703	RHE_PC00063	pRL100295	WP_027511667.1	NGR_b11610	SM_b21122
AZC_0920	blr1484	BJ6T_83610	BBta_6975	BRADO1072	mlr1668	RSULL_03862	RHE_PE00257	pRL110372	WP_027511031.1	NGR_b11700	SM_b21131
AZC_0921	blr1483	BJ6T_83620	BBta_6976	BRADO1071	mlr1667	RSULL_03863	RHE_PE00258	pRL110373	WP_027511030.1	NGR_b11710	SM_b21132
AZC_1565	bll6779	BJ6T_26390	BBta_6338	BRADO5830	mll3133	RSULL_03871	RHE_PE00266	pRL110381	WP_027511023.1	NGR_b12460	SMa2333
AZC_1566	bll6778	BJ6T_26400	BBta_6337	BRADO5829	mll3130	RSULL_03869	RHE_PE00265	pRL110380	WP_027511024.1	NGR_b12470	SMa2331
AZC_1567	bll6777	BJ6T_26410	BBta_6336	BRADO5828	mll3129	RSULL_03868	RHE_PE00264	pRL110379	WP_027511025.1	NGR_b12480	SMa2329
AZC_1058	bll7947	BJ6T_12780	BBta_5858	BRADO5366	mlr3353	RSULL_02189	RHE_CH00160	RL0170	WP_037142168.1	NGR_b13340	SM_b21177
AZC_0686	blr2803	BJ6T_69600	BBta_2817	BRADO2471	mlr2858	RSULL_05694	RHE_PF00452	pRL100344	WP_027510285.1	NGR_b15160	SMa0585
AZC_0685	blr2804	BJ6T_69590	BBta_2819	BRADO2472	mlr2860	RSULL_05695	RHE_PF00453	pRL100345	WP_027510286.1	NGR_b15170	SMa0583
AZC_0684	blr2805	BJ6T_69580	BBta_2820	BRADO2473	mlr2861	RSULL_05696	RHE_PF00454	pRL100346	WP_027510287.1	NGR_b15180	SMa0581
AZC_3313	bll6620	BJ6T_28050	BBta_6186	BRADO5672	mll0815	RSULL_03706	RHE_CH02028	pRL110060	WP_027513213.1	NGR_b18220	SM_b20941
AZC_2097	bll0148	BJ6T_01640	BBta_2029	BRADO1718	mll6844	RSULL_01615	RHE_PE00031	pRL110043	WP_027511108.1	NGR_b18790	SM_b21486
AZC_2098	blr0149	BJ6T_01650	BBta_2030	BRADO1719	mlr6846	RSULL_01614	RHE_PE00030	pRL110042	WP_027511107.1	NGR_b18800	SM_b21487
AZC_2099	blr0150	BJ6T_01660	BBta_2031	BRADO1720	mlr6847	RSULL_01613	RHE_PE00029	pRL110041	WP_027511106.1	NGR_b18810	SM_b21488
AZC_2100	blr0151	BJ6T_01670	BBta_2032	BRADO1721	mlr6848	RSULL_01612	RHE_PE00028	pRL110040	WP_027511105.1	NGR_b18820	SM_b21489
AZC_2101	blr0152	BJ6T_01680	BBta_2033	BRADO1722	mlr6849	RSULL_01611	RHE_PE00027	pRL110039	WP_027511104.1	NGR_b18830	SM_b22024
AZC_0083	bll7543	BJ6T_17460	BBta_1662	BRADO6131	mlr6916	RSULL_05630	RHE_CH00808	RL0864	WP_027509992.1	NGR_c03920	SMc00832
AZC_0577	blr3957	BJ6T_58790	BBta_3581	BRADO3140	mlr1203	RSULL_03934	RHE_PE00281	pRL110406	WP_027510972.1	NGR_b20850	SM_b20751
AZC_1775	bll5356	BJ6T_44330	BBta_5024	BRADO4331	mll0348	RSULL_04913	RHE_CH02232	RL2563	WP_027512462.1	NGR_b20890	SM_b20755
AZC_1774	bll5267	BJ6T_45140	BBta_4902	BRADO3249	mll0871	RSULL_03580	RHE_CH02226	RL2558	WP_027513191.1	NGR_b20910	SM_b20756
AZC_1772	bll3054	BJ6T_67110	BBta_3021	BRADO2679	mll7619	RSULL_02380	RHE_PB00157	pRL90299	WP_027511553.1	NGR_b20920	SM_b20757
AZC_3394	blr1223	BJ6T_12860	BBta_5846	BRADO5354	mlr3344	RSULL_02183	RHE_CH00165	RL0175	WP_027510495.1	NGR_b21030	SM_b20761
AZC_3395	blr1224	BJ6T_12870	BBta_5845	BRADO5353	mlr3346	RSULL_02185	RHE_CH00164	RL0174	WP_027510493.1	NGR_b21040	SM_b20762
AZC_3397	blr1225	BJ6T_12880	BBta_5844	BRADO5352	mlr3347	RSULL_02186	RHE_CH00163	RL0173	WP_027510492.1	NGR_b21050	SM_b20763
AZC_3398	blr1226	BJ6T_12890	BBta_5843	BRADO5351	mlr3349	RSULL_02187	RHE_CH00162	RL0172	WP_027510491.1	NGR_b21060	SM_b20764
AZC_0705	blr7948	BJ6T_12770	BBta_5859	BRADO5367	mll1530	RSULL_02188	RHE_CH00161	RL0171	WP_027510490.1	NGR_b21070	SM_b20765
AZC_0996	blr0925	BJ6T_09400	BBta_7640	BRADO0538	mll4180	RSULL_01703	RHE_PE00203	pRL110289	WP_027511189.1	NGR_b21430	SM_b20589
AZC_1762	blr1452	BJ6T_83940	BBta_7014	BRADO1035	mll0756	RSULL_00849	RHE_CH03312	RL3737	WP_027510157.1	NGR_b21740	SM_b21707
AZC_1761	blr1451	BJ6T_83950	BBta_7015	BRADO1034	mll0758	RSULL_00848	RHE_CH03314	RL3738	WP_027510156.1	NGR_b21750	SM_b20602
AZC_1760	blr1450	BJ6T_83960	BBta_7016	BRADO1033	mll0759	RSULL_00847	RHE_CH03315	RL3739	WP_027510155.1	NGR_b21760	SM_b20603
AZC_1758	blr1448	BJ6T_83980	BBta_7018	BRADO1031	mll0762	RSULL_00845	RHE_CH03317	RL3741	WP_027510153.1	NGR_b21780	SM_b20605
AZC_1271	bll3084	BJ6T_34740	BBta_4662	BRADO4444	mll2167	RSULL_06775	RHE_CH02534	RL2887	WP_027513614.1	NGR_b21790	SMc02649
AZC_2453	bll7170	BJ6T_22410	BBta_6897	BRADO1156	mll2869	RSULL_03511	RHE_CH03120	RL3563	WP_027508279.1	NGR_c00030	SMc01150
AZC_4291	bll0672	BJ6T_06390	BBta_0184	BRADO0175	mlr4627	RSULL_07807	RHE_CH00360	RL0377	WP_027510838.1	NGR_c00070	SMc01147
AZC_4290	bll0673	BJ6T_06400	BBta_0185	BRADO0174	mlr4626	RSULL_07806	RHE_CH00361	RL0378	WP_027510837.1	NGR_c00080	SMc01146
AZC_4289	bll0674	BJ6T_06410	BBta_0186	BRADO0173	mlr4622	RSULL_07804	RHE_CH00363	RL0380	WP_027510835.1	NGR_c00100	SMc01144
AZC_4287	blr0675	BJ6T_06420	BBta_0187	BRADO0172	mll4621	RSULL_07803	RHE_CH00364	RL0381	WP_027510834.1	NGR_c00110	SMc01143
AZC_0344	blr0725	BJ6T_07130	BBta_0119	BRADO0111	mll3194	RSULL_07761	RHE_CH00407	RL0425	WP_027510792.1	NGR_c00150	SMc01141
AZC_3926	blr0722	BJ6T_07100	BBta_0122	BRADO0114	mll3197	RSULL_07764	RHE_CH00403	RL0421	WP_027510795.1	NGR_c00180	SMc01138
AZC_3716	blr0742	BJ6T_07390	BBta_0101	BRADO0094	msr3202	RSULL_07768	RHE_CH00399	RL0417	WP_027510799.1	NGR_c00220	SMc01134
AZC_4714	bll0924	BJ6T_09390	BBta_7642	BRADO0537	mll5328	RSULL_07778	RHE_CH00388	RL0406	WP_027510809.1	NGR_c00310	SMc01125
AZC_0338	bll0916	BJ6T_09310	BBta_7648	BRADO0530	mll5321	RSULL_07780	RHE_CH00387	RL0405	WP_027510811.1	NGR_c00320	SMc01124
AZC_4301	bll0802	BJ6T_08070	BBta_0038	BRADO0033	mll5317	RSULL_07784	RHE_CH00383	RL0402	WP_027510815.1	NGR_c00350	SMc01121
AZC_4703	bll0800	BJ6T_08050	BBta_0040	BRADO0035	mll5315	RSULL_07786	RHE_CH00381	RL0400	WP_027510817.1	NGR_c00370	SMc01119
AZC_0008	bll0795	BJ6T_07990	BBta_0046	BRADO0041	mlr5534	RSULL_07791	RHE_CH00376	RL0395	WP_027510822.1	NGR_c00410	SMc01115
AZC_0009	bll0794	BJ6T_07980	BBta_0047	BRADO0042	mlr5535	RSULL_07792	RHE_CH00375	RL0394	WP_027510823.1	NGR_c00420	SMc01114
AZC_0013	bll0790	BJ6T_07940	BBta_0051	BRADO0046	mlr5544	RSULL_07796	RHE_CH00371	RL0390	WP_027510827.1	NGR_c00470	SMc01110
AZC_0014	bll5945	BJ6T_37580	BBta_5699	BRADO5239	mlr5545	RSULL_07797	RHE_CH00370	RL0389	WP_027510828.1	NGR_c00480	SMc01109
AZC_0015	bll0788	BJ6T_07920	BBta_0053	BRADO0048	mlr5547	RSULL_07798	RHE_CH00369	RL0388	WP_027510829.1	NGR_c00490	SMc01108
AZC_0348	bll0729	BJ6T_07240	BBta_0115	BRADO0108	mlr3192	RSULL_07800	RHE_CH00367	RL0384	WP_027510831.1	NGR_c00510	SMc01106
AZC_0798	bll8109	BJ6T_12100	BBta_7337	BRADO0770	mll4855	RSULL_07757	RHE_CH00412	RL0430	WP_027510787.1	NGR_c00570	SMc01101
AZC_0797	bll8108	BJ6T_12110	BBta_7336	BRADO0771	mll4854	RSULL_07756	RHE_CH00414	RL0433	WP_027510786.1	NGR_c00580	SMc01100
AZC_0796	bll8107	BJ6T_12120	BBta_7335	BRADO0772	mll4852	RSULL_07755	RHE_CH00415	RL0434	WP_027510785.1	NGR_c00590	SMc01099
AZC_0552	blr8106	BJ6T_12130	BBta_7333	BRADO0774	mlr4849	RSULL_07753	RHE_CH00417	RL0436	WP_027510783.1	NGR_c00610	SMc01096
AZC_0214	blr8104	BJ6T_12160	BBta_7332	BRADO0775	mlr4843	RSULL_07752	RHE_CH00418	RL0437	WP_027510782.1	NGR_c00680	SMc01732
AZC_0700	blr8103	BJ6T_12170	BBta_7331	BRADO0776	mlr4841	RSULL_07749	RHE_CH00421	RL0440	WP_027510779.1	NGR_c00700	SMc01730
AZC_0701	blr8101	BJ6T_12190	BBta_7329	BRADO0779	mlr4826	RSULL_07746	RHE_CH00428	RL0445	WP_027510776.1	NGR_c00740	SMc01726
AZC_4050	blr8099	BJ6T_12210	BBta_7327	BRADO0781	mlr4815	RSULL_07742	RHE_CH00436	RL0452	WP_027510772.1	NGR_c00800	SMc01722
AZC_4053	blr8098	BJ6T_12220	BBta_7326	BRADO0782	mlr4812	RSULL_07741	RHE_CH00437	RL0453	WP_027510771.1	NGR_c00820	SMc01721
AZC_4033	blr1095	BJ6T_11250	BBta_1990	BRADO1678	mlr5643	RSULL_07653	RHE_CH00513	RL0546	WP_027510706.1	NGR_c01480	SMc02141
AZC_4032	blr1096	BJ6T_11260	BBta_1991	BRADO1679	mll3716	RSULL_07652	RHE_CH00514	RL0547	WP_027510705.1	NGR_c01490	SMc02140
AZC_4028	blr1098	BJ6T_11280	BBta_0759	BRADO6779	mlr5646	RSULL_07650	RHE_CH00516	RL0549	WP_027510703.1	NGR_c01510	SMc02138
AZC_4027	blr1099	BJ6T_11290	BBta_0760	BRADO6778	mlr5647	RSULL_07649	RHE_CH00517	RL0550	WP_027510702.1	NGR_c01520	SMc02137
AZC_4026	blr1100	BJ6T_11300	BBta_0761	BRADO6776	mlr5648	RSULL_07648	RHE_CH00518	RL0551	WP_027510701.1	NGR_c01530	SMc02136
AZC_4024	bll1101	BJ6T_11310	BBta_0764	BRADO6774	mll5649	RSULL_07647	RHE_CH00521	RL0553	WP_027510700.1	NGR_c01540	SMc02135
AZC_4021	bll1105	BJ6T_11350	BBta_0768	BRADO6770	mll5651	RSULL_07646	RHE_CH00522	RL0554	WP_027510699.1	NGR_c01560	SMc02217
AZC_4020	blr1106	BJ6T_11360	BBta_0769	BRADO6769	mlr5652	RSULL_07644	RHE_CH00524	RL0555	WP_037142242.1	NGR_c01580	SMc02218
AZC_2974	blr1158	BJ6T_87110	BBta_0815	BRADO6725	mlr5624	RSULL_07608	RHE_CH00557	RL0591	WP_027513326.1	NGR_c01690	SMc02229
AZC_1533	bll1154	BJ6T_87050	BBta_0807	BRADO6730	mll5620	RSULL_07619	RHE_CH00554	RL0587	WP_027513315.1	NGR_c01710	SMc02232
AZC_0115	blr1149	BJ6T_11780	BBta_0803	BRADO6734	mlr5611	RSULL_07625	RHE_CH00550	RL0583	WP_037143899.1	NGR_c01740	SMc02236
AZC_0109	blr1148	BJ6T_11770	BBta_0802	BRADO6735	mlr5610	RSULL_07626	RHE_CH00549	RL0582	WP_027513308.1	NGR_c01750	SMc02237
AZC_4640	blr1140	BJ6T_11690	BBta_0793	BRADO6742	mll5681	RSULL_07635	RHE_CH00540	RL0572	WP_027513301.1	NGR_c01810	SMc02245
AZC_0572	blr1194	BJ6T_86710	BBta_0852	BRADO6680	mlr5684	RSULL_07638	RHE_CH00537	RL0569	WP_027513298.1	NGR_c01840	SMc02248
AZC_0163	blr5931	BJ6T_37740	BBta_5674	BRADO5207	mlr5697	RSULL_07593	RHE_CH00569	RL0604	WP_027513338.1	NGR_c01880	SMc02252
AZC_3377	bll2327	BJ6T_75100	BBta_0308	BRADO0323	mll4892	RSULL_02167	RHE_CH00181	RL0191	WP_027510511.1	NGR_c02120	SMc02276
AZC_3149	blr1256	BJ6T_13280	BBta_0897	BRADO6637	mll6456	RSULL_00428	RHE_CH00581	RL0613	WP_027509826.1	NGR_c02240	SMc02307
AZC_3148	blr1257	BJ6T_13290	BBta_0898	BRADO6636	mll6455	RSULL_00427	RHE_CH00582	RL0614	WP_027509827.1	NGR_c02250	SMc02308
AZC_3147	blr1258	BJ6T_13300	BBta_0899	BRADO6635	mll6454	RSULL_00426	RHE_CH00583	RL0615	WP_027509828.1	NGR_c02260	SMc02309
AZC_2365	bsl1446	BJ6T_84000	BBta_7021	BRADO1029	msl6453	RSULL_00425	RHE_CH00584	RL0616	WP_003545338.1	NGR_c02270	SMc02310
AZC_3145	blr1259	BJ6T_13310	BBta_0900	BRADO6634	mll6452	RSULL_00424	RHE_CH00585	RL0617	WP_027509829.1	NGR_c02280	SMc02311
AZC_3519	bll7105	BJ6T_23150	BBta_6838	BRADO1215	mlr6534	RSULL_00313	RHE_CH00715	RL0764	WP_027509931.1	NGR_c03290	SMc00771
AZC_3518	bll7104	BJ6T_23160	BBta_6837	BRADO1216	mlr6536	RSULL_00312	RHE_CH00716	RL0765	WP_027509932.1	NGR_c03300	SMc00772
AZC_3517	bll7103	BJ6T_23170	BBta_6836	BRADO1217	mlr6537	RSULL_00311	RHE_CH00717	RL0766	WP_027509933.1	NGR_c03310	SMc00773
AZC_0575	blr3954	BJ6T_58820	BBta_3578	BRADO3137	mll3987	RSULL_00300	RHE_CH00731	RL0776	WP_027509943.1	NGR_c03390	SMc00781
AZC_2609	bll1127	BJ6T_11590	BBta_2672	BRADO2306	mlr8316	RSULL_04466	RHE_CH02879	RL3339	WP_027508703.1	NGR_c03510	SMc00791
AZC_3372	blr3970	BJ6T_58650	BBta_3597	BRADO3151	mlr8347	RSULL_05648	RHE_CH00789	RL0843	WP_027509974.1	NGR_c03730	SMc00811
AZC_4333	blr3972	BJ6T_58600	BBta_3610	BRADO3165	mlr8350	RSULL_05644	RHE_CH00794	RL0847	WP_027509978.1	NGR_c03770	SMc00815
AZC_2967	blr1164	BJ6T_87180	BBta_0820	BRADO6718	mll6902	RSULL_05635	RHE_CH00803	RL0855	WP_027509987.1	NGR_c03850	SMc00825
AZC_2304	blr7523	BJ6T_17710	BBta_1682	BRADO6105	mll6903	RSULL_05634	RHE_CH00804	RL0856	WP_027509988.1	NGR_c03860	SMc00826
AZC_4234	bll7457	BJ6T_18330	BBta_1740	BRADO6038	mlr6928	RSULL_05617	RHE_CH00821	RL0877	WP_027510005.1	NGR_c04010	SMc00919
AZC_3677	blr5052	BJ6T_46600	BBta_4665	BRADO4446	mlr5407	RSULL_07053	RHE_CH02716	RL3184	WP_027509488.1	NGR_c04110	SMc00808
AZC_4239	blr7481	BJ6T_18080	BBta_1716	BRADO6067	mlr8250	RSULL_00709	RHE_CH00832	RL0889	WP_027507821.1	NGR_c04140	SMc00908
AZC_2389	blr7496	BJ6T_17930	BBta_1700	BRADO6082	mll8252	RSULL_00705	RHE_CH00834	RL0891	WP_027507819.1	NGR_c04170	SMc00905
AZC_2391	bll7494	BJ6T_17950	BBta_1702	BRADO6080	mlr8254	RSULL_00703	RHE_CH00836	RL0893	WP_027507817.1	NGR_c04190	SMc00902
AZC_2393	blr7493	BJ6T_17960	BBta_1703	BRADO6079	mll8278	RSULL_00692	RHE_CH00848	RL0910	WP_027507808.1	NGR_c04290	SMc00932
AZC_3363	blr3742	BJ6T_61460	BBta_3465	BRADO4735	mlr5402	RSULL_00681	RHE_CH00859	RL0920	WP_027507797.1	NGR_c04410	SMc00876
AZC_4260	bll1188	BJ6T_86770	BBta_0846	BRADO6686	mlr7411	RSULL_00676	RHE_CH00864	RL0925	WP_027507792.1	NGR_c04470	SMc00871
AZC_4261	bsl1187	BJ6T_86780	BBta_0845	BRADO6687	msr7412	RSULL_00675	RHE_CH00865	RL0926	WP_027507791.1	NGR_c04480	SMc00870
AZC_0428	blr2519	BJ6T_73060	BBta_2341	BRADO2016	mll7417	RSULL_00669	RHE_CH00869	RL0931	WP_027507785.1	NGR_c04530	SMc00866
AZC_2400	blr2511	BJ6T_73130	BBta_2334	BRADO2012	mll7421	RSULL_00666	RHE_CH00872	RL0934	WP_027507782.1	NGR_c04550	SMc00863
AZC_0907	bll2532	BJ6T_72900	BBta_2349	BRADO2023	mlr7426	RSULL_00663	RHE_CH00875	RL0937	WP_027507779.1	NGR_c04580	SMc00860
AZC_0902	blr2534	BJ6T_72870	BBta_2353	BRADO2027	mll7424	RSULL_00659	RHE_CH00879	RL0941	WP_027507775.1	NGR_c04610	SMc00857
AZC_1029	blr2535	BJ6T_72850	BBta_2355	BRADO2029	mlr7434	RSULL_00657	RHE_CH00881	RL0943	WP_027507773.1	NGR_c04630	SMc00855
AZC_1032	blr2536	BJ6T_72840	BBta_2357	BRADO2031	mlr7435	RSULL_00648	RHE_CH00890	RL0951	WP_027507764.1	NGR_c04670	SMc00851
AZC_2386	bll7498	BJ6T_17910	BBta_1699	BRADO6088	mlr7447	RSULL_00653	RHE_CH00886	RL0947	WP_027507769.1	NGR_c04740	SMc00993
AZC_2378	bll7521	BJ6T_17730	BBta_1685	BRADO6102	mll7442	RSULL_00643	RHE_CH00895	RL0956	WP_027507759.1	NGR_c04790	SMc00988
AZC_4225	bll2569	BJ6T_72490	BBta_2386	BRADO2057	mlr7440	RSULL_00640	RHE_CH00898	RL0959	WP_027507756.1	NGR_c04820	SMc00985
AZC_0407	bll2570	BJ6T_72480	BBta_2387	BRADO2058	mlr7439	RSULL_00639	RHE_CH00899	RL0960	WP_027507755.1	NGR_c04830	SMc00984
AZC_3111	bll2651	BJ6T_71490	BBta_2479	BRADO2161	mlr7474	RSULL_00625	RHE_CH00913	RL0973	WP_027507744.1	NGR_c04950	SMc00972
AZC_3116	bsl2652	BJ6T_71480	BBta_2480	BRADO2164	msr7470	RSULL_00621	RHE_CH00916	RL0976	WP_027507740.1	NGR_c04980	SMc00970
AZC_0414	bll2653	BJ6T_71470	BBta_2481	BRADO2165	mlr7469	RSULL_00620	RHE_CH00917	RL0977	WP_027507739.1	NGR_c04990	SMc00969
AZC_1197	bll2624	BJ6T_71780	BBta_2463	BRADO2146	mll7454	RSULL_00604	RHE_CH00941	RL1014	WP_027507725.1	NGR_c05140	SMc00069
AZC_1754	blr2629	BJ6T_71730	BBta_2468	BRADO2151	mlr7458	RSULL_00608	RHE_CH00938	RL1011	WP_027507728.1	NGR_c05170	SMc00005
AZC_1749	blr2631	BJ6T_71710	BBta_2470	BRADO2153	mlr7461	RSULL_00612	RHE_CH00935	RL1007	WP_027507732.1	NGR_c05200	SMc00007
AZC_2960	blr1170	BJ6T_86950	BBta_0828	BRADO6707	mlr7490	RSULL_00597	RHE_CH00952	RL1021	WP_037140679.1	NGR_c05230	SMc00009
AZC_2959	blr1171	BJ6T_86940	BBta_0829	BRADO6706	mlr7491	RSULL_00596	RHE_CH00953	RL1022	WP_027507716.1	NGR_c05240	SMc00010
AZC_2958	blr1172	BJ6T_86930	BBta_0830	BRADO6705	mlr7493	RSULL_00595	RHE_CH00954	RL1023	WP_027507715.1	NGR_c05250	SMc00450
AZC_2955	blr1175	BJ6T_86900	BBta_0833	BRADO6702	mlr7496	RSULL_00592	RHE_CH00956	RL1026	WP_027507712.1	NGR_c05280	SMc00013
AZC_1468	blr1314	BJ6T_13640	BBta_0948	BRADO6588	mlr7502	RSULL_00588	RHE_CH00961	RL1030	WP_027507708.1	NGR_c05330	SMc00016
AZC_1467	blr1315	BJ6T_13650	BBta_0949	BRADO6587	mlr7503	RSULL_00587	RHE_CH00962	RL1031	WP_027507707.1	NGR_c05340	SMc00017
AZC_1466	blr1316	BJ6T_13660	BBta_0950	BRADO6586	mlr7504	RSULL_00586	RHE_CH00963	RL1032	WP_027507706.1	NGR_c05350	SMc00018
AZC_0486	bll1317	BJ6T_13670	BBta_0951	BRADO6585	mll7508	RSULL_00571	RHE_CH00968	RL1037	WP_027507694.1	NGR_c05370	SMc00072
AZC_0488	blr1492	BJ6T_83530	BBta_6966	BRADO1081	mlr7511	RSULL_00569	RHE_CH00966	RL1035	WP_027507692.1	NGR_c05390	SMc00019
AZC_2239	blr1181	BJ6T_86840	BBta_0839	BRADO6693	mll7517	RSULL_00564	RHE_CH00979	RL1062	WP_027507687.1	NGR_c05430	SMc00077
AZC_0453	bll2509	BJ6T_73150	BBta_2332	BRADO2010	mlr7520	RSULL_00558	RHE_CH00995	RL1075	WP_027507681.1	NGR_c05520	SMc00021
AZC_0456	blr2499	BJ6T_73280	BBta_2321	BRADO2005	mll7523	RSULL_00556	RHE_CH00997	RL1078	WP_027507679.1	NGR_c05560	SMc00452
AZC_4258	bll2496	BJ6T_73310	BBta_2318	BRADO2000	mlr7527	RSULL_00552	RHE_CH01000	RL1084	WP_027507676.1	NGR_c05610	SMc00024
AZC_0410	blr2538	BJ6T_72810	BBta_2360	BRADO2034	mlr7532	RSULL_00551	RHE_CH01003	RL1086	WP_027507675.1	NGR_c05620	SMc00025
AZC_1482	blr2617	BJ6T_71860	BBta_2452	BRADO2135	mll7547	RSULL_00547	RHE_CH01013	RL1093	WP_027507671.1	NGR_c05660	SMc00087
AZC_0490	bll1503	BJ6T_83410	BBta_6946	BRADO1103	mll3767	RSULL_00526	RHE_CH01141	RL1276	WP_027507652.1	NGR_c07050	SMc00034
AZC_2977	bll0735	BJ6T_07300	BBta_0109	BRADO0102	mll4282	RSULL_00494	RHE_CH01174	RL1302	WP_027507625.1	NGR_c07160	SMc00040
AZC_3059	blr3062	BJ6T_67020	BBta_3029	BRADO2688	mlr7622	RSULL_05039	RHE_CH01181	RL1311	WP_027507608.1	NGR_c07180	SMc00100
AZC_3053	bll7774	BJ6T_16040	BBta_1335	BRADO6273	mlr7636	RSULL_05015	RHE_CH01203	RL1340	WP_027507588.1	NGR_c07300	SMc00043
AZC_1084	blr0376	BJ6T_03330	BBta_0542	BRADO6986	mll7643	RSULL_04991	RHE_CH01226	RL1360	WP_027507565.1	NGR_c07420	SMc00114
AZC_1085	blr7044	BJ6T_23660	BBta_1855	BRADO5926	mlr3964	RSULL_04983	RHE_CH01247	RL1370	WP_027507557.1	NGR_c07490	SMc00117
AZC_1099	bll3102	BJ6T_66610	BBta_3056	BRADO2718	mll7657	RSULL_04935	RHE_CH01261	RL1393	WP_027507516.1	NGR_c07700	SMc00122
AZC_1100	blr3103	BJ6T_66600	BBta_3057	BRADO2719	mll2411	RSULL_04934	RHE_CH01262	RL1394	WP_027507515.1	NGR_c07710	SMc00064
AZC_1129	blr3121	BJ6T_66470	BBta_3067	BRADO2728	mlr7684	RSULL_04925	RHE_CH01286	RL1433	WP_027507506.1	NGR_c07760	SMc00458
AZC_1137	blr3131	BJ6T_66370	BBta_3078	BRADO2742	mlr7695	RSULL_07417	RHE_CH01294	RL1441	WP_027507495.1	NGR_c07840	SMc02366
AZC_1243	bll5072	BJ6T_46410	BBta_4694	BRADO4475	mlr7746	RSULL_07356	RHE_CH01381	RL1502	WP_027507440.1	NGR_c08200	SMc02404
AZC_1244	bll5070	BJ6T_46430	BBta_4692	BRADO4473	mlr7747	RSULL_07355	RHE_CH01382	RL1503	WP_027507439.1	NGR_c08210	SMc02405
AZC_2000	bll5065	BJ6T_46480	BBta_4687	BRADO4468	mlr7755	RSULL_07351	RHE_CH01385	RL1506	WP_027507436.1	NGR_c08240	SMc02659
AZC_2002	bll5063	BJ6T_46500	BBta_4685	BRADO4466	mlr7761	RSULL_07348	RHE_CH01388	RL1509	WP_027507433.1	NGR_c08270	SMc02654
AZC_2003	bll5062	BJ6T_46510	BBta_4684	BRADO4464	mlr7763	RSULL_07347	RHE_CH01389	RL1510	WP_027507432.1	NGR_c08280	SMc02653
AZC_2005	bll5060	BJ6T_46530	BBta_4682	BRADO4462	mlr7766	RSULL_07345	RHE_CH01391	RL1512	WP_027507430.1	NGR_c08300	SMc02651
AZC_0102	bll7280	BJ6T_21070	BBta_7512	BRADO0672	mll2881	RSULL_00647	RHE_CH00891	RL0952	WP_027507763.1	NGR_c08350	SMc02644
AZC_2006	bll5058	BJ6T_46550	BBta_4680	BRADO4460	mlr7769	RSULL_07343	RHE_CH01394	RL1515	WP_027507428.1	NGR_c08430	SMc02635
AZC_0397	bll2552	BJ6T_72660	BBta_2373	BRADO2045	mll7788	RSULL_07333	RHE_CH01403	RL1524	WP_037140711.1	NGR_c08550	SMc02559
AZC_1784	blr3790	BJ6T_60740	BBta_3498	BRADO4699	mlr7799	RSULL_07310	RHE_CH01425	RL1543	WP_027507397.1	NGR_c08620	SMc02551
AZC_1786	blr3792	BJ6T_60720	BBta_3501	BRADO4696	mlr7805	RSULL_07316	RHE_CH01419	RL1538	WP_027507402.1	NGR_c08670	SMc02546
AZC_1507	blr3795	BJ6T_60690	BBta_3504	BRADO4693	mlr7818	RSULL_07321	RHE_CH01415	RL1534	WP_027507407.1	NGR_c08710	SMc00550
AZC_1509	blr3796	BJ6T_60680	BBta_3505	BRADO4692	mlr7821	RSULL_07322	RHE_CH01411	RL1533	WP_027507408.1	NGR_c08720	SMc00551
AZC_1510	blr3797	BJ6T_60670	BBta_3506	BRADO4691	mlr7822	RSULL_07323	RHE_CH01410	RL1532	WP_027507409.1	NGR_c08730	SMc00552
AZC_0536	bll4059	BJ6T_57630	BBta_3786	BRADO3276	mll7832	RSULL_07308	RHE_CH01427	RL1545	WP_027507395.1	NGR_c08740	SMc00553
AZC_0535	bll4060	BJ6T_57620	BBta_3787	BRADO3280	mll7833	RSULL_07307	RHE_CH01428	RL1546	WP_027507394.1	NGR_c08750	SMc00554
AZC_0533	bll4062	BJ6T_57600	BBta_3789	BRADO3282	mll7835	RSULL_07305	RHE_CH01430	RL1548	WP_027507392.1	NGR_c08770	SMc00556
AZC_0530	bll4071	BJ6T_57430	BBta_3808	BRADO3302	mll7836	RSULL_07300	RHE_CH01436	RL1551	WP_027507388.1	NGR_c08820	SMc00561
AZC_4307	bsl4078	BJ6T_57350	BBta_3814	BRADO3308	msl7844	RSULL_07296	RHE_CH01439	RL1554	WP_027507384.1	NGR_c08860	SMc00567
AZC_4312	blr4082	BJ6T_57310	BBta_3817	BRADO3310	mlr7849	RSULL_07292	RHE_CH01442	RL1557	WP_027507380.1	NGR_c08900	SMc00571
AZC_4314	bsr4084	BJ6T_57290	BBta_3819	BRADO3313	msr7851	RSULL_07290	RHE_CH01444	RL1559	WP_027507378.1	NGR_c08920	SMc00573
AZC_4315	blr4085	BJ6T_57280	BBta_3820	BRADO3314	mlr7852	RSULL_07289	RHE_CH01445	RL1560	WP_027507377.1	NGR_c08930	SMc00574
AZC_4318	blr4088	BJ6T_57250	BBta_3823	BRADO3317	mlr7857	RSULL_07286	RHE_CH01448	RL1563	WP_027507374.1	NGR_c08970	SMc00577
AZC_4320	bll4102	BJ6T_57130	BBta_3826	BRADO3322	mll7860	RSULL_07285	RHE_CH01449	RL1564	WP_027507373.1	NGR_c08980	SMc00579
AZC_4321	bll4103	BJ6T_57120	BBta_3827	BRADO3323	mll7861	RSULL_07284	RHE_CH01450	RL1565	WP_027507372.1	NGR_c08990	SMc00580
AZC_0537	blr4108	BJ6T_57070	BBta_3832	BRADO3328	mlr7868	RSULL_07278	RHE_CH01456	RL1571	WP_027507366.1	NGR_c09040	SMc00585
AZC_0540	blr4109	BJ6T_57060	BBta_3833	BRADO3329	mlr7869	RSULL_07277	RHE_CH01457	RL1572	WP_027507365.1	NGR_c09050	SMc00586
AZC_4112	bll4118	BJ6T_57000	BBta_3835	BRADO3331	mlr7932	RSULL_07274	RHE_CH01468	RL1576	WP_027507362.1	NGR_c09080	SMc00590
AZC_4155	blr4119	BJ6T_56970	BBta_3838	BRADO3334	mll7917	RSULL_07454	RHE_CH01472	RL1580	WP_027507359.1	NGR_c09130	SMc00595
AZC_3969	blr7473	BJ6T_18180	BBta_1724	BRADO6059	mlr7915	RSULL_07450	RHE_CH01476	RL1584	WP_027507355.1	NGR_c09170	SMc00599
AZC_3968	bsr7472	BJ6T_18190	BBta_1725	BRADO6058	msr7914	RSULL_07449	RHE_CH01477	RL1585	WP_027507354.1	NGR_c09180	SMc00600
AZC_3967	blr7471	BJ6T_18200	BBta_1726	BRADO6057	mlr7913	RSULL_07448	RHE_CH01478	RL1586	WP_027507353.1	NGR_c09190	SMc00601
AZC_3966	blr7470	BJ6T_18210	BBta_1728	BRADO6055	mlr7912	RSULL_07447	RHE_CH01479	RL1587	WP_027507352.1	NGR_c09200	SMc00602
AZC_3666	bll4122	BJ6T_56910	BBta_3849	BRADO3341	mlr8161	RSULL_00007	RHE_CH01491	RL1599	WP_027508621.1	NGR_c09360	SMc00618
AZC_3661	bll4135	BJ6T_56740	BBta_3861	BRADO3356	mll8354	RSULL_00012	RHE_CH01495	RL1603	WP_027508625.1	NGR_c09410	SMc00622
AZC_3659	blr4143	BJ6T_56610	BBta_3864	BRADO3359	mlr8358	RSULL_04569	RHE_CH01497	RL1605	WP_027508627.1	NGR_c09440	SMc01756
AZC_2007	bll5057	BJ6T_46570	BBta_4667	BRADO4448	mlr8360	RSULL_03360	RHE_CH01499	RL1609	WP_027508469.1	NGR_c09480	SMc01761
AZC_1261	bll5033	BJ6T_46770	BBta_4649	BRADO4430	mlr8400	RSULL_03352	RHE_CH01508	RL1620	WP_027508477.1	NGR_c09570	SMc01770
AZC_1264	bll5030	BJ6T_46800	BBta_4646	BRADO4427	mlr8407	RSULL_03349	RHE_CH01511	RL1622	WP_027508479.1	NGR_c09600	SMc01773
AZC_1265	bll5029	BJ6T_46810	BBta_4645	BRADO4426	mlr8409	RSULL_03345	RHE_CH01525	RL1632	WP_027508483.1	NGR_c09640	SMc01777
AZC_1266	bll5028	BJ6T_46820	BBta_4644	BRADO4425	mlr8411	RSULL_03344	RHE_CH01526	RL1633	WP_027508484.1	NGR_c09650	SMc01778
AZC_3069	bll5026	BJ6T_46840	BBta_4642	BRADO4423	mlr8418	RSULL_03343	RHE_CH01527	RL1634	WP_027508485.1	NGR_c09670	SMc01780
AZC_2295	bll5021	BJ6T_46890	BBta_4632	BRADO4418	mlr8423	RSULL_03339	RHE_CH01531	RL1638	WP_027508489.1	NGR_c09710	SMc01784
AZC_2294	bll5020	BJ6T_46900	BBta_4631	BRADO4417	mlr8424	RSULL_03338	RHE_CH01532	RL1639	WP_027508490.1	NGR_c09720	SMc01785
AZC_2293	bll5019	BJ6T_46910	BBta_4630	BRADO4416	mlr8425	RSULL_03337	RHE_CH01533	RL1640	WP_022714764.1	NGR_c09730	SMc01786
AZC_2184	bll4968	BJ6T_47190	BBta_4601	BRADO4225	mlr8450	RSULL_03321	RHE_CH01565	RL1666	WP_027508504.1	NGR_c10180	SMc01800
AZC_2191	bll4962	BJ6T_47260	BBta_4591	BRADO4216	mll8456	RSULL_03315	RHE_CH01570	RL1672	WP_027508510.1	NGR_c10220	SMc01803
AZC_2190	bll4963	BJ6T_47250	BBta_4592	BRADO4217	mll8458	RSULL_03314	RHE_CH01571	RL1673	WP_027508511.1	NGR_c10230	SMc01804
AZC_2187	blr4965	BJ6T_47230	BBta_4594	BRADO4219	mlr8461	RSULL_03312	RHE_CH01573	RL1675	WP_027508513.1	NGR_c10250	SMc01806
AZC_2179	blr4966	BJ6T_47220	BBta_4595	BRADO4220	mlr8464	RSULL_03309	RHE_CH01576	RL1678	WP_027508516.1	NGR_c10270	SMc01808
AZC_2180	blr4967	BJ6T_47210	BBta_4596	BRADO4221	mlr8465	RSULL_03308	RHE_CH01577	RL1679	WP_027508517.1	NGR_c10280	SMc01809
AZC_1608	bll4944	BJ6T_47450	BBta_4573	BRADO4198	mlr8472	RSULL_03303	RHE_CH01587	RL1688	WP_027508521.1	NGR_c10340	SMc01903
AZC_1609	bll4943	BJ6T_47460	BBta_4571	BRADO4197	mlr8474	RSULL_03302	RHE_CH01588	RL1689	WP_027508522.1	NGR_c10350	SMc01904
AZC_1610	bll4942	BJ6T_47470	BBta_4570	BRADO4196	mlr8476	RSULL_03301	RHE_CH01589	RL1690	WP_027508523.1	NGR_c10370	SMc01905
AZC_1667	bll4919	BJ6T_47690	BBta_4563	BRADO4186	mll1372	RSULL_03288	RHE_CH01602	RL1700	WP_027508529.1	NGR_c10480	SMc01912
AZC_1668	bll4918	BJ6T_47700	BBta_4562	BRADO4185	mll1371	RSULL_03287	RHE_CH01603	RL1701	WP_027508530.1	NGR_c10490	SMc01913
AZC_1669	bll4917	BJ6T_47710	BBta_4561	BRADO4184	mll1369	RSULL_03286	RHE_CH01604	RL1702	WP_027508531.1	NGR_c10500	SMc01914
AZC_1670	bll4916	BJ6T_47720	BBta_4560	BRADO4183	mll1367	RSULL_03285	RHE_CH01606	RL1703	WP_027508532.1	NGR_c10510	SMc01915
AZC_1672	bll4912	BJ6T_47760	BBta_4556	BRADO4179	mll1365	RSULL_03282	RHE_CH01609	RL1705	WP_027508535.1	NGR_c10540	SMc01918
AZC_1674	bll4911	BJ6T_47770	BBta_4555	BRADO4178	mll1362	RSULL_03280	RHE_CH01611	RL1707	WP_027508537.1	NGR_c10560	SMc01920
AZC_1675	bll4910	BJ6T_47780	BBta_4554	BRADO4177	mll1361	RSULL_03279	RHE_CH01612	RL1708	WP_027508538.1	NGR_c10570	SMc01921
AZC_1676	bll4909	BJ6T_47790	BBta_4553	BRADO4176	mll1359	RSULL_03278	RHE_CH01613	RL1709	WP_027508539.1	NGR_c10580	SMc01922
AZC_1677	bll4908	BJ6T_47800	BBta_4552	BRADO4175	mll1358	RSULL_03277	RHE_CH01614	RL1710	WP_027508540.1	NGR_c10590	SMc01923
AZC_1678	bll4907	BJ6T_47810	BBta_4551	BRADO4174	mll1357	RSULL_03276	RHE_CH01615	RL1711	WP_027508541.1	NGR_c10600	SMc01924
AZC_1679	bll4906	BJ6T_47820	BBta_4550	BRADO4173	mll1355	RSULL_03275	RHE_CH01616	RL1712	WP_027508542.1	NGR_c10610	SMc01925
AZC_1680	bll4905	BJ6T_47830	BBta_4549	BRADO4172	mll1354	RSULL_03274	RHE_CH01617	RL1713	WP_027508543.1	NGR_c10620	SMc01926
AZC_1681	bll4904	BJ6T_47840	BBta_4548	BRADO4171	mll1352	RSULL_03273	RHE_CH01618	RL1714	WP_027508544.1	NGR_c10630	SMc01927
AZC_1683	bll4902	BJ6T_47860	BBta_4546	BRADO4169	mll1350	RSULL_03271	RHE_CH01620	RL1716	WP_027508546.1	NGR_c10650	SMc01929
AZC_1684	bll4901	BJ6T_47870	BBta_4545	BRADO4168	mll1346	RSULL_03270	RHE_CH01621	RL1717	WP_027508547.1	NGR_c10660	SMc01930
AZC_1686	bll4877	BJ6T_48240	BBta_4531	BRADO4154	mll1344	RSULL_03267	RHE_CH01623	RL1719	WP_027508550.1	NGR_c10680	SMc01934
AZC_1687	bll4876	BJ6T_48250	BBta_4530	BRADO4153	mll1342	RSULL_03266	RHE_CH01624	RL1720	WP_027508551.1	NGR_c10690	SMc01935
AZC_1688	bll4875	BJ6T_48260	BBta_4529	BRADO4152	mll1341	RSULL_03265	RHE_CH01625	RL1721	WP_027508552.1	NGR_c10700	SMc01376
AZC_1691	bll4866	BJ6T_48470	BBta_4522	BRADO4145	mll0870	RSULL_03262	RHE_CH01627	RL1723	WP_027508555.1	NGR_c10730	SMc01375
AZC_1852	blr5126	BJ6T_45780	BBta_4749	BRADO4523	mlr0866	RSULL_03259	RHE_CH01629	RL1725	WP_027508558.1	NGR_c10750	SMc01373
AZC_1854	bll5124	BJ6T_45800	BBta_4747	BRADO4521	mll0861	RSULL_03255	RHE_CH01632	RL1729	WP_022714852.1	NGR_c10790	SMc01371
AZC_1855	bsr5117	BJ6T_45970	BBta_4738	BRADO4513	msr0848	RSULL_03253	RHE_CH01634	RL1731	WP_003547442.1	NGR_c10810	SMc01369
AZC_1859	blr5112	BJ6T_46040	BBta_4734	BRADO4509	mlr0841	RSULL_03250	RHE_CH01637	RL1734	WP_027508566.1	NGR_c10850	SMc01365
AZC_1861	blr5111	BJ6T_46050	BBta_4733	BRADO4508	mlr0839	RSULL_03249	RHE_CH01638	RL1735	WP_027508567.1	NGR_c10860	SMc01364
AZC_2849	blr5101	BJ6T_46170	BBta_4727	BRADO4504	mlr0688	RSULL_03246	RHE_CH01640	RL1737	WP_027508569.1	NGR_c10880	SMc01362
AZC_2850	blr5100	BJ6T_46180	BBta_4726	BRADO4503	mlr0687	RSULL_03245	RHE_CH01641	RL1738	WP_027508570.1	NGR_c10890	SMc01361
AZC_2851	blr5099	BJ6T_46190	BBta_4725	BRADO4502	mlr0686	RSULL_03244	RHE_CH01642	RL1739	WP_027508571.1	NGR_c10900	SMc01360
AZC_2843	bsl5090	BJ6T_46300	BBta_4713	BRADO4491	msl0677	RSULL_03237	RHE_CH01854	RL2075	WP_027508578.1	NGR_c10950	SMc01353
AZC_2844	bll5089	BJ6T_46320	BBta_4711	BRADO4489	mll0675	RSULL_03236	RHE_CH01855	RL2076	WP_027508579.1	NGR_c10960	SMc01352
AZC_2847	bll5087	BJ6T_46340	BBta_4709	BRADO4486	mlr0190	RSULL_03231	RHE_CH01862	RL2082	WP_027508584.1	NGR_c11000	SMc01350
AZC_1208	blr4279	BJ6T_55340	BBta_4231	BRADO3480	mlr0198	RSULL_03227	RHE_CH01865	RL2085	WP_027508587.1	NGR_c11040	SMc01348
AZC_1209	bll4286	BJ6T_55240	BBta_4220	BRADO3496	mll0202	RSULL_03224	RHE_CH01868	RL2087	WP_027508589.1	NGR_c11060	SMc01346
AZC_3075	bll4290	BJ6T_55200	BBta_4216	BRADO3500	mll0203	RSULL_03223	RHE_CH01869	RL2088	WP_027508590.1	NGR_c11070	SMc01345
AZC_3074	bll4291	BJ6T_55190	BBta_4215	BRADO3501	mll0206	RSULL_03222	RHE_CH01870	RL2089	WP_027508591.1	NGR_c11080	SMc01344
AZC_3070	blr4296	BJ6T_55140	BBta_4206	BRADO3509	mlr0210	RSULL_03219	RHE_CH01873	RL2092	WP_027508594.1	NGR_c11110	SMc01340
AZC_3625	blr4307	BJ6T_55050	BBta_4201	BRADO3514	mlr0215	RSULL_03215	RHE_CH01647	RL1743	WP_027508597.1	NGR_c11150	SMc01334
AZC_3624	blr4308	BJ6T_55040	BBta_4200	BRADO3516	mlr0216	RSULL_07155	RHE_CH01648	RL1744	WP_027508598.1	NGR_c11160	SMc01333
AZC_0878	blr5499	BJ6T_43340	BBta_5155	BRADO3007	mll0255	RSULL_07131	RHE_CH01655	RL1756	WP_027508611.1	NGR_c11700	SMc01327
AZC_0882	bll5416	BJ6T_43710	BBta_5088	BRADO3047	mlr0270	RSULL_06929	RHE_CH01662	RL1760	WP_027513637.1	NGR_c11770	SMc01322
AZC_0883	bll5415	BJ6T_43720	BBta_5087	BRADO3048	mlr0271	RSULL_06928	RHE_CH01663	RL1761	WP_027513638.1	NGR_c11780	SMc01321
AZC_0884	bll5414	BJ6T_43730	BBta_5086	BRADO3049	mlr0273	RSULL_06927	RHE_CH01664	RL1762	WP_027513639.1	NGR_c11790	SMc01320
AZC_0885	bll5412	BJ6T_43750	BBta_5083	BRADO3052	mlr0274	RSULL_06926	RHE_CH01665	RL1764	WP_027513640.1	NGR_c11810	SMc01319
AZC_0886	bll5411	BJ6T_43760	BBta_5082	BRADO3053	mlr0275	RSULL_06925	RHE_CH01666	RL1765	WP_027513641.1	NGR_c11820	SMc01318
AZC_0887	bll5410	BJ6T_43770	BBta_5081	BRADO3054	mlr0276	RSULL_06924	RHE_CH01667	RL1766	WP_027513642.1	NGR_c11830	SMc01317
AZC_0888	bll5409	BJ6T_43780	BBta_5080	BRADO3055	mlr0277	RSULL_06923	RHE_CH01668	RL1767	WP_027513643.1	NGR_c11840	SMc01316
AZC_2559	bll5405	BJ6T_43820	BBta_5075	BRADO3061	mlr0283	RSULL_06919	RHE_CH01670	RL1769	WP_022719193.1	NGR_c11860	SMc01314
AZC_2558	bll5404	BJ6T_43830	BBta_5074	BRADO3062	mlr0284	RSULL_06918	RHE_CH01671	RL1770	WP_027513646.1	NGR_c11870	SMc01313
AZC_2557	bll5403	BJ6T_43840	BBta_5073	BRADO3063	mlr0286	RSULL_06917	RHE_CH01672	RL1771	WP_027513647.1	NGR_c11880	SMc01312
AZC_2555	bll5401	BJ6T_43860	BBta_5071	BRADO3065	mlr0289	RSULL_01332	RHE_CH01674	RL1773	WP_003547547.1	NGR_c11900	SMc01310
AZC_2554	bll5400	BJ6T_43870	BBta_5070	BRADO3066	mlr0291	RSULL_01333	RHE_CH01675	RL1774	WP_027509258.1	NGR_c11910	SMc01309
AZC_2553	bll5399	BJ6T_43880	BBta_5069	BRADO3067	mlr0292	RSULL_01334	RHE_CH01676	RL1775	WP_027509259.1	NGR_c11920	SMc01308
AZC_2552	bll5398	BJ6T_43890	BBta_5068	BRADO3068	msr0293	RSULL_01335	RHE_CH01677	RL1776	WP_027509260.1	NGR_c11930	SMc01307
AZC_2551	bll5397	BJ6T_43900	BBta_5067	BRADO3069	mlr0295	RSULL_01336	RHE_CH01678	RL1777	WP_027509261.1	NGR_c11940	SMc01306
AZC_2550	bsl5396	BJ6T_43910	BBta_5066	BRADO3070	msr0297	RSULL_01337	RHE_CH01679	RL1778	WP_007531666.1	NGR_c11950	SMc01305
AZC_2549	bll5395	BJ6T_43920	BBta_5065	BRADO3071	mlr0298	RSULL_01338	RHE_CH01680	RL1779	WP_027509262.1	NGR_c11960	SMc01304
AZC_2548	bll5394	BJ6T_43930	BBta_5064	BRADO3072	mlr0300	RSULL_01339	RHE_CH01681	RL1780	WP_027509263.1	NGR_c11970	SMc01303
AZC_2547	bll5393	BJ6T_43940	BBta_5063	BRADO3073	mlr0301	RSULL_01340	RHE_CH01682	RL1781	WP_022718386.1	NGR_c11980	SMc01302
AZC_2546	bsl5392	BJ6T_43950	BBta_5062	BRADO3074	msr0303	RSULL_01341	RHE_CH01683	RL1782	WP_022718385.1	NGR_c11990	SMc01301
AZC_2545	bsl5391	BJ6T_43960	BBta_5061	BRADO3075	msr0304	RSULL_01342	RHE_CH01684	RL1783	WP_003547557.1	NGR_c12000	SMc01300
AZC_2544	bll5390	BJ6T_43970	BBta_5060	BRADO3076	mlr0305	RSULL_01343	RHE_CH01685	RL1784	WP_027509264.1	NGR_c12010	SMc01299
AZC_2543	bll5389	BJ6T_43980	BBta_5059	BRADO3077	mlr0306	RSULL_01344	RHE_CH01686	RL1785	WP_027509265.1	NGR_c12020	SMc01298
AZC_2542	bll5388	BJ6T_43990	BBta_5058	BRADO3078	mlr0308	RSULL_01345	RHE_CH01687	RL1786	WP_027509266.1	NGR_c12030	SMc01297
AZC_2541	bll5387	BJ6T_44000	BBta_5057	BRADO3079	mlr0309	RSULL_01346	RHE_CH01688	RL1787	WP_027509267.1	NGR_c12040	SMc01296
AZC_2540	bll5386	BJ6T_44010	BBta_5056	BRADO3080	mlr0310	RSULL_01347	RHE_CH01689	RL1788	WP_022718381.1	NGR_c12050	SMc01295
AZC_2539	bll5385	BJ6T_44020	BBta_5055	BRADO3081	mlr0312	RSULL_01348	RHE_CH01690	RL1789	WP_027509268.1	NGR_c12060	SMc01294
AZC_2538	bll5384	BJ6T_44030	BBta_5054	BRADO3082	mlr0313	RSULL_01349	RHE_CH01691	RL1790	WP_027509269.1	NGR_c12070	SMc01293
AZC_2537	bll5383	BJ6T_44040	BBta_5053	BRADO3083	mlr0315	RSULL_01350	RHE_CH01692	RL1791	WP_027509270.1	NGR_c12080	SMc01292
AZC_2535	bll5381	BJ6T_44060	BBta_5051	BRADO3085	mlr0318	RSULL_01352	RHE_CH01694	RL1793	WP_027509271.1	NGR_c12090	SMc01290
AZC_2534	bll5380	BJ6T_44070	BBta_5050	BRADO3086	mlr0321	RSULL_01353	RHE_CH01695	RL1794	WP_027509272.1	NGR_c12100	SMc01289
AZC_2532	bll5378	BJ6T_44090	BBta_5048	BRADO3088	mlr0323	RSULL_01355	RHE_CH01697	RL1796	WP_022718373.1	NGR_c12120	SMc01287
AZC_2531	bll5377	BJ6T_44100	BBta_5047	BRADO3089	mlr0324	RSULL_01356	RHE_CH01698	RL1797	WP_022718372.1	NGR_c12130	SMc01286
AZC_2530	bll5376	BJ6T_44110	BBta_5046	BRADO3090	mlr0325	RSULL_01357	RHE_CH01699	RL1798	WP_027509274.1	NGR_c12140	SMc01285
AZC_2529	bll5375	BJ6T_44120	BBta_5045	BRADO3091	mlr0326	RSULL_01358	RHE_CH01700	RL1799	WP_027509275.1	NGR_c12150	SMc01283
AZC_2527	bll5367	BJ6T_44200	BBta_5037	BRADO4634	mlr0329	RSULL_01366	RHE_CH01708	RL1807	WP_027509283.1	NGR_c12190	SMc01279
AZC_4000	bll3966	BJ6T_58720	BBta_3592	BRADO3147	mlr0875	RSULL_04917	RHE_CH02229	RL2560	WP_027512466.1	NGR_c12270	SMc01271
AZC_2839	blr5257	BJ6T_45250	BBta_4892	BRADO3259	mlr1337	RSULL_03583	RHE_CH02223	RL2555	WP_027513188.1	NGR_c12320	SMc01268
AZC_2835	bll5251	BJ6T_45350	BBta_4791	BRADO4563	mll1318	RSULL_03587	RHE_CH02218	RL2551	WP_027513185.1	NGR_c12390	SMc01261
AZC_2829	bll5163	BJ6T_45460	BBta_4784	BRADO4555	mll0669	RSULL_03594	RHE_CH02213	RL2543	WP_027513179.1	NGR_c12450	SMc00995
AZC_0941	bll5521	BJ6T_42290	BBta_5182	BRADO2985	mlr0923	RSULL_03605	RHE_CH02202	RL2532	WP_027513168.1	NGR_c12560	SMc01004
AZC_0943	blr5523	BJ6T_42270	BBta_5184	BRADO2983	mll0920	RSULL_03607	RHE_CH02200	RL2530	WP_027513166.1	NGR_c12580	SMc01006
AZC_0947	blr5537	BJ6T_42140	BBta_5204	BRADO2971	mll0914	RSULL_03610	RHE_CH02196	RL2528	WP_027513163.1	NGR_c12610	SMc01010
AZC_2513	bll4355	BJ6T_54600	BBta_3980	BRADO3555	mlr0901	RSULL_03620	RHE_CH02188	RL2515	WP_027513153.1	NGR_c12710	SMc01018
AZC_2210	bll4807	BJ6T_49010	BBta_4480	BRADO4107	mll0610	RSULL_03622	RHE_CH02186	RL2513	WP_027513151.1	NGR_c12760	SMc01023
AZC_3067	bll4805	BJ6T_49030	BBta_4476	BRADO4103	mll0606	RSULL_03624	RHE_CH02184	RL2511	WP_027513149.1	NGR_c12770	SMc01025
AZC_3064	bll4800	BJ6T_49080	BBta_4474	BRADO4101	mlr0374	RSULL_06979	RHE_CH01930	RL2238	WP_027509419.1	NGR_c12790	SMc01027
AZC_3061	bll4794	BJ6T_49200	BBta_4471	BRADO4094	mlr0378	RSULL_06981	RHE_CH01931	RL2239	WP_027509421.1	NGR_c12800	SMc01028
AZC_1741	bll4783	BJ6T_49280	BBta_4463	BRADO4087	mlr0383	RSULL_06983	RHE_CH01933	RL2241	WP_027509423.1	NGR_c12820	SMc01030
AZC_1743	bll4782	BJ6T_49290	BBta_4462	BRADO4086	mlr0384	RSULL_06984	RHE_CH01934	RL2242	WP_027509424.1	NGR_c12830	SMc01031
AZC_1744	bll4779	BJ6T_49320	BBta_4460	BRADO4084	mlr0385	RSULL_06985	RHE_CH01935	RL2243	WP_027509425.1	NGR_c12850	SMc01032
AZC_1748	blr4478	BJ6T_52670	BBta_3950	BRADO3878	mlr0393	RSULL_06993	RHE_CH01943	RL2252	WP_027509433.1	NGR_c12920	SMc01038
AZC_3090	bll4484	BJ6T_52590	BBta_4066	BRADO3870	mll0394	RSULL_06995	RHE_CH01944	RL2253	WP_027509435.1	NGR_c12930	SMc01039
AZC_3088	blr4486	BJ6T_52570	BBta_4068	BRADO3868	mlr0396	RSULL_06997	RHE_CH01946	RL2255	WP_037141581.1	NGR_c12950	SMc01041
AZC_3087	blr4487	BJ6T_52560	BBta_4069	BRADO3867	mlr0397	RSULL_06998	RHE_CH01947	RL2256	WP_037141584.1	NGR_c12960	SMc01042
AZC_3086	blr4488	BJ6T_52550	BBta_4070	BRADO3866	mlr0398	RSULL_06999	RHE_CH01948	RL2257	WP_027509439.1	NGR_c12970	SMc01043
AZC_3083	blr4490	BJ6T_52520	BBta_4072	BRADO3856	mlr0400	RSULL_07001	RHE_CH01952	RL2282	WP_027509441.1	NGR_c12990	SMc01045
AZC_3080	bsr4491	BJ6T_52510	BBta_4073	BRADO3855	mlr0402	RSULL_07003	RHE_CH01954	RL2284	WP_003539403.1	NGR_c13010	SMc01048
AZC_3079	blr4492	BJ6T_52500	BBta_4074	BRADO3854	mlr0403	RSULL_07004	RHE_CH01955	RL2285	WP_027509443.1	NGR_c13020	SMc01049
AZC_1656	bll4494	BJ6T_52480	BBta_4079	BRADO3851	mll0404	RSULL_07005	RHE_CH01956	RL2286	WP_027509444.1	NGR_c13030	SMc01051
AZC_0925	blr1479	BJ6T_83660	BBta_6980	BRADO1067	mll3230	RSULL_07009	RHE_CH01960	RL2290	WP_027509448.1	NGR_c13070	SMc02124
AZC_1585	blr4446	BJ6T_53390	BBta_3923	BRADO3913	mlr8149	RSULL_06944	RHE_CH01898	RL2204	WP_027509382.1	NGR_c13170	SMc02118
AZC_1584	bll4445	BJ6T_53400	BBta_3922	BRADO3914	mll8145	RSULL_06945	RHE_CH01899	RL2205	WP_027509383.1	NGR_c13180	SMc02117
AZC_3461	bll5588	BJ6T_41590	BBta_5234	BRADO2938	mlr0170	RSULL_06948	RHE_CH01902	RL2208	WP_027509386.1	NGR_c13210	SMc02114
AZC_3460	bll5586	BJ6T_41610	BBta_5231	BRADO2940	mlr0175	RSULL_06949	RHE_CH01903	RL2209	WP_027509387.1	NGR_c13220	SMc02113
AZC_1594	bll5154	BJ6T_45560	BBta_4773	BRADO4546	mll0664	RSULL_06953	RHE_CH01906	RL2212	WP_027509391.1	NGR_c13250	SMc02110
AZC_1595	bll5153	BJ6T_45570	BBta_4772	BRADO4545	mll0663	RSULL_06954	RHE_CH01907	RL2213	WP_027509392.1	NGR_c13260	SMc02109
AZC_2321	blr5134	BJ6T_45710	BBta_4753	BRADO4527	mlr0661	RSULL_06956	RHE_CH01909	RL2216	WP_027509395.1	NGR_c13300	SMc02105
AZC_1693	bll4861	BJ6T_48500	BBta_4517	BRADO4140	mll0651	RSULL_06962	RHE_CH01913	RL2221	WP_027509401.1	NGR_c13340	SMc02101
AZC_1694	bll4860	BJ6T_48510	BBta_4516	BRADO4139	mll0650	RSULL_06963	RHE_CH01914	RL2222	WP_027509402.1	NGR_c13350	SMc02100
AZC_1695	bll4859	BJ6T_48520	BBta_4515	BRADO4138	mll0643	RSULL_06964	RHE_CH01915	RL2223	WP_027509403.1	NGR_c13360	SMc02099
AZC_1696	bll4858	BJ6T_48530	BBta_4514	BRADO4137	mll0642	RSULL_06965	RHE_CH01916	RL2224	WP_027509404.1	NGR_c13370	SMc02098
AZC_1697	bll4857	BJ6T_48540	BBta_4513	BRADO4136	mll0640	RSULL_06966	RHE_CH01917	RL2225	WP_027509405.1	NGR_c13380	SMc02097
AZC_1700	bll4854	BJ6T_48570	BBta_4510	BRADO4133	mll0638	RSULL_06968	RHE_CH01919	RL2227	WP_027509407.1	NGR_c13400	SMc02095
AZC_1703	bll4851	BJ6T_48600	BBta_4507	BRADO4130	mll0634	RSULL_06971	RHE_CH01922	RL2230	WP_027509410.1	NGR_c13430	SMc02092
AZC_1710	blr4839	BJ6T_48720	BBta_4502	BRADO4126	mlr0629	RSULL_06976	RHE_CH01926	RL2234	WP_027509415.1	NGR_c13470	SMc02087
AZC_2815	blr4475	BJ6T_52700	BBta_3947	BRADO3881	mll1104	RSULL_01386	RHE_CH01811	RL2035	WP_027509297.1	NGR_c13570	SMc02080
AZC_2812	blr4761	BJ6T_49560	BBta_4438	BRADO4062	mlr1096	RSULL_01390	RHE_CH01815	RL2038	WP_027509300.1	NGR_c13610	SMc02077
AZC_2808	blr4759	BJ6T_49600	BBta_4426	BRADO4055	mlr1094	RSULL_01391	RHE_CH01816	RL2039	WP_027509301.1	NGR_c13630	SMc02075
AZC_2807	bll4758	BJ6T_49610	BBta_4424	BRADO4053	mll1093	RSULL_01392	RHE_CH01817	RL2040	WP_027509302.1	NGR_c13640	SMc02074
AZC_1732	bll4754	BJ6T_49640	BBta_4420	BRADO4050	mll1089	RSULL_01395	RHE_CH01820	RL2043	WP_027509305.1	NGR_c13670	SMc02071
AZC_1733	bll4753	BJ6T_49650	BBta_4419	BRADO4049	mll1088	RSULL_01396	RHE_CH01821	RL2044	WP_027509306.1	NGR_c13680	SMc02070
AZC_1738	bll4749	BJ6T_49690	BBta_4415	BRADO4045	mll1082	RSULL_01400	RHE_CH01825	RL2048	WP_027509310.1	NGR_c13730	SMc02065
AZC_1739	bll4748	BJ6T_49700	BBta_4414	BRADO4044	mll1081	RSULL_01401	RHE_CH01826	RL2049	WP_027509311.1	NGR_c13740	SMc02064
AZC_1219	bll4746	BJ6T_49720	BBta_4412	BRADO4042	mll1080	RSULL_01402	RHE_CH01827	RL2050	WP_027509312.1	NGR_c13750	SMc02063
AZC_1628	blr4737	BJ6T_49830	BBta_4408	BRADO4038	mlr1073	RSULL_01405	RHE_CH01830	RL2053	WP_027509315.1	NGR_c13790	SMc02059
AZC_2895	bll4736	BJ6T_49840	BBta_4407	BRADO4036	mll1072	RSULL_01406	RHE_CH01831	RL2054	WP_022715367.1	NGR_c13800	SMc02058
AZC_2889	blr4727	BJ6T_49980	BBta_4399	BRADO4028	mlr1064	RSULL_01411	RHE_CH01836	RL2059	WP_027509320.1	NGR_c13870	SMc02053
AZC_4203	blr8170	BJ6T_87680	BBta_7381	BRADO0719	mlr0954	RSULL_01437	RHE_CH01849	RL2069	WP_027509338.1	NGR_c13980	SMc00298
AZC_1845	bll4360	BJ6T_54510	BBta_3992	BRADO3568	mlr0937	RSULL_01444	RHE_CH01875	RL2094	WP_037141562.1	NGR_c14000	SMc00296
AZC_1848	blr4362	BJ6T_54490	BBta_3996	BRADO3572	mll0934	RSULL_01447	RHE_CH01878	RL2097	WP_027509347.1	NGR_c14020	SMc00293
AZC_1851	blr4377	BJ6T_54340	BBta_4000	BRADO3577	mll0927	RSULL_01448	RHE_CH01879	RL2099	WP_027509348.1	NGR_c14030	SMc00292
AZC_1934	bll4399	BJ6T_54030	BBta_4033	BRADO3665	mll0167	RSULL_01475	RHE_CH01884	RL2101	WP_027509371.1	NGR_c14120	SMc00290
AZC_1936	blr4410	BJ6T_53790	BBta_4038	BRADO3673	mlr0168	RSULL_01476	RHE_CH01885	RL2102	WP_027509372.1	NGR_c14130	SMc00289
AZC_2203	blr4811	BJ6T_48970	BBta_4484	BRADO4111	mlr0616	RSULL_03634	RHE_CH02176	RL2495	WP_027513140.1	NGR_c14580	SMc00237
AZC_2205	blr4810	BJ6T_48980	BBta_4483	BRADO4110	mlr0615	RSULL_03635	RHE_CH02175	RL2494	WP_027513139.1	NGR_c14590	SMc00236
AZC_2206	blr4809	BJ6T_48990	BBta_4482	BRADO4109	mlr0614	RSULL_03636	RHE_CH02174	RL2493	WP_027513138.1	NGR_c14600	SMc00235
AZC_1718	bll4608	BJ6T_50780	BBta_4168	BRADO3760	mll0836	RSULL_07036	RHE_CH02090	RL2381	WP_027509472.1	NGR_c14640	SMc00232
AZC_1725	blr4603	BJ6T_50870	BBta_4159	BRADO3769	mlr0830	RSULL_07039	RHE_CH02093	RL2384	WP_027509475.1	NGR_c14680	SMc00228
AZC_1221	bll4601	BJ6T_50890	BBta_4157	BRADO3771	mll0827	RSULL_07041	RHE_CH02095	RL2386	WP_027509477.1	NGR_c14690	SMc04450
AZC_1601	blr4949	BJ6T_47380	BBta_4581	BRADO4205	mll0343	RSULL_07046	RHE_CH02102	RL2392	WP_027509482.1	NGR_c14740	SMc00948
AZC_1602	blr4948	BJ6T_47390	BBta_4580	BRADO4204	mll0345	RSULL_07047	RHE_CH02103	RL2393	WP_018900556.1	NGR_c14750	SMc00947
AZC_1819	bll5611	BJ6T_41290	BBta_5271	BRADO2908	mll0144	RSULL_06874	RHE_CH01756	RL1950	WP_027508823.1	NGR_c14780	SMc00944
AZC_2201	blr4826	BJ6T_48850	BBta_4496	BRADO4120	mlr0626	RSULL_06977	RHE_CH01928	RL2236	WP_027509417.1	NGR_c15070	SMc01183
AZC_2237	blr5690	BJ6T_40390	BBta_5353	BRADO2830	mll0079	RSULL_04870	RHE_CH02273	RL2601	WP_027512418.1	NGR_c15170	SMc00508
AZC_2950	blr5678	BJ6T_40550	BBta_5330	BRADO2844	mll0085	RSULL_02127	RHE_CH00222	RL0230	WP_027510550.1	NGR_c15210	SMc00512
AZC_2515	bll4348	BJ6T_54700	BBta_3974	BRADO3549	mll0224	RSULL_04882	RHE_CH02265	RL2594	WP_027512430.1	NGR_c15310	SMc00522
AZC_3619	bll4330	BJ6T_54850	BBta_3960	BRADO3532	mll0007	RSULL_04887	RHE_CH02258	RL2588	WP_027512435.1	NGR_c15360	SMc00526
AZC_3617	bll4335	BJ6T_54810	BBta_3963	BRADO3535	mll0014	RSULL_04890	RHE_CH02255	RL2584	WP_027512438.1	NGR_c15390	SMc00528
AZC_3611	blr4343	BJ6T_54750	BBta_3970	BRADO3545	mlr0023	RSULL_04896	RHE_CH02248	RL2577	WP_027512444.1	NGR_c15450	SMc00302
AZC_1268	bll4274	BJ6T_55390	BBta_4237	BRADO3475	mll0136	RSULL_06878	RHE_CH01753	RL1945	WP_027508818.1	NGR_c15550	SMc01237
AZC_0328	blr5641	BJ6T_40930	BBta_5299	BRADO2875	mlr0752	RSULL_07049	RHE_CH02105	RL2396	WP_027509484.1	NGR_c15560	SMc01236
AZC_2887	blr4702	BJ6T_50200	BBta_4379	BRADO4010	mlr0750	RSULL_07051	RHE_CH02107	RL2398	WP_027509486.1	NGR_c15570	SMc01235
AZC_2328	bll4696	BJ6T_50270	BBta_4371	BRADO3999	mll0732	RSULL_07056	RHE_CH02110	RL2401	WP_051336520.1	NGR_c15600	SMc01231
AZC_1149	blr7380	BJ6T_19310	BBta_6804	BRADO1320	mll2551	RSULL_03382	RHE_CH02976	RL3429	WP_027508448.1	NGR_c15650	SMc01225
AZC_1147	bll7379	BJ6T_19330	BBta_6802	BRADO1322	mlr2554	RSULL_03380	RHE_CH02974	RL3427	WP_027508450.1	NGR_c15670	SMc01223
AZC_1145	blr7377	BJ6T_19350	BBta_6799	BRADO1325	mlr2517	RSULL_03372	RHE_CH02966	RL3419	WP_027508458.1	NGR_c15750	SMc01215
AZC_2326	bll4693	BJ6T_50300	BBta_4369	BRADO3997	mll0730	RSULL_07060	RHE_CH02113	RL2403	WP_027509492.1	NGR_c15810	SMc01209
AZC_2325	bll4692	BJ6T_50310	BBta_4368	BRADO3996	mll0728	RSULL_07061	RHE_CH02114	RL2404	WP_027509493.1	NGR_c15820	SMc01700
AZC_2324	bll4690	BJ6T_50330	BBta_4367	BRADO3995	mll0727	RSULL_07062	RHE_CH02115	RL2405	WP_027509494.1	NGR_c15830	SMc01208
AZC_2308	bll4689	BJ6T_50360	BBta_4366	BRADO3993	mll0724	RSULL_07063	RHE_CH02116	RL2406	WP_027509495.1	NGR_c15840	SMc01207
AZC_2307	bll4683	BJ6T_50410	BBta_4363	BRADO3990	mll0721	RSULL_07064	RHE_CH02117	RL2407	WP_027509496.1	NGR_c15850	SMc01206
AZC_2178	bll4515	BJ6T_52160	BBta_4099	BRADO3830	mll0418	RSULL_03666	RHE_CH02156	RL2472	WP_027513550.1	NGR_c16030	SMc01193
AZC_2175	bll4516	BJ6T_52150	BBta_4100	BRADO3829	mll0419	RSULL_03665	RHE_CH02157	RL2473	WP_027513551.1	NGR_c16040	SMc01192
AZC_2173	bll4518	BJ6T_52130	BBta_4102	BRADO3827	mll0424	RSULL_03662	RHE_CH02160	RL2476	WP_027513554.1	NGR_c16070	SMc01189
AZC_2228	bll5729	BJ6T_39990	BBta_5409	BRADO2776	mll0069	RSULL_05901	RHE_CH02278	RL2606	WP_027512412.1	NGR_c16190	SMc00495
AZC_2230	bll5723	BJ6T_40020	BBta_5406	BRADO2779	mll0065	RSULL_05903	RHE_CH02281	RL2608	WP_027512410.1	NGR_c16210	SMc00493
AZC_2231	bll5719	BJ6T_40080	BBta_5401	BRADO2785	mll0057	RSULL_05908	RHE_CH02286	RL2612	WP_027512405.1	NGR_c16260	SMc00488
AZC_2234	bll5711	BJ6T_40180	BBta_5393	BRADO2793	mll0053	RSULL_05912	RHE_CH02304	RL2615	WP_027512401.1	NGR_c16290	SMc00538
AZC_2224	blr5706	BJ6T_40230	BBta_5388	BRADO2798	mlr0045	RSULL_05921	RHE_CH02312	RL2624	WP_027512392.1	NGR_c16360	SMc00485
AZC_0106	blr6895	BJ6T_24860	BBta_6263	BRADO5753	mll1902	RSULL_05923	RHE_CH02313	RL2625	WP_027512391.1	NGR_c16390	SMc00484
AZC_2222	blr5702	BJ6T_40270	BBta_5384	BRADO2802	mlr0039	RSULL_05925	RHE_CH02314	RL2627	WP_027512389.1	NGR_c16410	SMc00483
AZC_2854	bll5750	BJ6T_39850	BBta_5448	BRADO4981	mlr0032	RSULL_05931	RHE_CH02322	RL2636	WP_027512383.1	NGR_c16460	SMc00475
AZC_2855	bll5755	BJ6T_39800	BBta_5453	BRADO4985	mlr0030	RSULL_05932	RHE_CH02323	RL2637	WP_027512382.1	NGR_c16470	SMc00760
AZC_1664	bll5834	BJ6T_38710	BBta_5516	BRADO5045	mll0773	RSULL_05938	RHE_CH02329	RL2643	WP_027511805.1	NGR_c16520	SMc00469
AZC_1660	blr7253	BJ6T_21380	BBta_6674	BRADO1433	mlr0775	RSULL_05940	RHE_CH02331	RL2645	WP_027511807.1	NGR_c16540	SMc00467
AZC_2219	bll5885	BJ6T_38260	BBta_5552	BRADO5081	msl0793	RSULL_05947	RHE_CH02338	RL2652	WP_027511814.1	NGR_c16660	SMc00192
AZC_3502	bll2484	BJ6T_73430	BBta_2299	BRADO1975	mlr2718	RSULL_03435	RHE_CH03043	RL3491	WP_027508354.1	NGR_c16760	SMc00184
AZC_2214	bll5893	BJ6T_38180	BBta_5556	BRADO5085	mll0800	RSULL_03734	RHE_CH02348	RL2660	WP_027511821.1	NGR_c16830	SMc00175
AZC_2212	blr5895	BJ6T_38160	BBta_5558	BRADO5087	mlr0803	RSULL_03736	RHE_CH02350	RL2662	WP_027511823.1	NGR_c16850	SMc00459
AZC_2301	bll5904	BJ6T_38080	BBta_5563	BRADO5092	mll0806	RSULL_03739	RHE_CH02352	RL2664	WP_027511826.1	NGR_c16870	SMc00171
AZC_3656	blr4145	BJ6T_56590	BBta_3876	BRADO3367	mlr0809	RSULL_03740	RHE_CH02355	RL2671	WP_027511827.1	NGR_c16880	SMc00169
AZC_2334	blr3757	BJ6T_61250	BBta_3485	BRADO4712	mll0523	RSULL_03752	RHE_CH02377	RL2694	WP_027511838.1	NGR_c17000	SMc00154
AZC_2358	blr3755	BJ6T_61270	BBta_3483	BRADO4714	mll0526	RSULL_03754	RHE_CH02380	RL2698	WP_027511840.1	NGR_c17020	SMc00152
AZC_2566	blr6519	BJ6T_29130	BBta_6106	BRADO5584	mll8172	RSULL_03759	RHE_CH02383	RL2701	WP_027511845.1	NGR_c17050	SMc00149
AZC_0239	blr6578	BJ6T_28480	BBta_6150	BRADO5628	mll4521	RSULL_03814	RHE_CH02451	RL2786	WP_027511899.1	NGR_c17400	SMc04218
AZC_0240	blr6579	BJ6T_28490	BBta_6149	BRADO5627	mll4523	RSULL_03815	RHE_CH02452	RL2787	WP_027511900.1	NGR_c17410	SMc04219
AZC_3127	blr7431	BJ6T_18710	BBta_1782	BRADO5995	mlr2631	RSULL_03841	RHE_CH02563	RL2957	WP_027511928.1	NGR_c17500	SMc04231
AZC_1633	blr3734	BJ6T_61560	BBta_3456	BRADO4745	mll0566	RSULL_03847	RHE_CH02569	RL2965	WP_037142906.1	NGR_c17550	SMc04235
AZC_0673	blr5933	BJ6T_37720	BBta_5676	BRADO5209	mlr1134	RSULL_07262	RHE_CH02701	RL3169	WP_037143841.1	NGR_c17590	SMc04240
AZC_3362	blr3743	BJ6T_61450	BBta_3466	BRADO4734	mlr5166	RSULL_05326	RHE_CH03619	RL4142	WP_027507972.1	NGR_c17750	SMc04251
AZC_2406	bll3808	BJ6T_60550	BBta_3519	BRADO4678	mlr1177	RSULL_05071	RHE_CH02475	RL2814	WP_027513274.1	NGR_c18050	SMc04273
AZC_2257	bll3260	BJ6T_64900	BBta_3139	BRADO4912	mll1306	RSULL_05086	RHE_CH02488	RL2829	WP_027513288.1	NGR_c18180	SMc04302
AZC_3934	blr3261	BJ6T_64880	BBta_3143	BRADO4908	mlr1375	RSULL_05088	RHE_CH02490	RL2831	WP_027513290.1	NGR_c18200	SMc04304
AZC_2256	bll3256	BJ6T_64940	BBta_3140	BRADO4911	mll1308	RSULL_05089	RHE_CH02491	RL2832	WP_027513291.1	NGR_c18210	SMc04305
AZC_2258	bll3259	BJ6T_64910	BBta_3138	BRADO4913	mll1198	RSULL_00080	RHE_CH02494	RL2836	WP_027514030.1	NGR_c18240	SMc04309
AZC_2374	bll6497	BJ6T_29370	BBta_6082	BRADO5559	mll1405	RSULL_01896	RHE_CH02744	RL3205	WP_027508918.1	NGR_c19760	SMc04346
AZC_0804	bll1051	BJ6T_10760	BBta_0726	BRADO6813	mlr0365	RSULL_01901	RHE_CH02760	RL3214	WP_027508913.1	NGR_c19830	SMc04452
AZC_2375	bll6501	BJ6T_29330	BBta_6085	BRADO5562	mll1432	RSULL_01926	RHE_CH02789	RL3244	WP_027508891.1	NGR_c20160	SMc01430
AZC_2376	bll6503	BJ6T_29310	BBta_6087	BRADO5564	mll1433	RSULL_01927	RHE_CH02790	RL3245	WP_027508890.1	NGR_c20170	SMc01431
AZC_2575	bll6504	BJ6T_29300	BBta_6088	BRADO5567	mll1448	RSULL_01930	RHE_CH02793	RL3249	WP_027508887.1	NGR_c20210	SMc01435
AZC_2574	blr6505	BJ6T_29290	BBta_6089	BRADO5568	mlr1449	RSULL_01931	RHE_CH02794	RL3250	WP_027508886.1	NGR_c20220	SMc01494
AZC_2572	bll6506	BJ6T_29280	BBta_6094	BRADO5572	mll1451	RSULL_04372	RHE_CH02795	RL3252	WP_027508788.1	NGR_c20240	SMc01438
AZC_4481	bll6558	BJ6T_28770	BBta_6133	BRADO5609	mll1488	RSULL_04385	RHE_CH02804	RL3261	WP_027508777.1	NGR_c20630	SMc01455
AZC_0149	bll6591	BJ6T_28360	BBta_6162	BRADO5649	mll1539	RSULL_04419	RHE_CH02835	RL3293	WP_027508747.1	NGR_c20970	SMc01878
AZC_4568	bll6593	BJ6T_28340	BBta_6163	BRADO5650	mll1541	RSULL_04420	RHE_CH02837	RL3295	WP_027508746.1	NGR_c20980	SMc01877
AZC_4565	bll6595	BJ6T_28320	BBta_6165	BRADO5652	mll1545	RSULL_04422	RHE_CH02839	RL3297	WP_027508744.1	NGR_c21000	SMc01875
AZC_4560	bll6600	BJ6T_28270	BBta_6170	BRADO5657	mll1552	RSULL_04429	RHE_CH02845	RL3305	WP_027508736.1	NGR_c21050	SMc01868
AZC_4556	bll6601	BJ6T_28260	BBta_6171	BRADO5658	mll1553	RSULL_04430	RHE_CH02846	RL3306	WP_027508735.1	NGR_c21060	SMc01867
AZC_4555	bll6602	BJ6T_28250	BBta_6174	BRADO5659	mll1554	RSULL_04431	RHE_CH02847	RL3307	WP_027508734.1	NGR_c21070	SMc01866
AZC_4554	bll6603	BJ6T_28240	BBta_6175	BRADO5660	mll1555	RSULL_04432	RHE_CH02848	RL3308	WP_027508733.1	NGR_c21080	SMc01865
AZC_0101	bll6604	BJ6T_28230	BBta_6176	BRADO5661	mll1557	RSULL_04433	RHE_CH02849	RL3309	WP_027508732.1	NGR_c21090	SMc01864
AZC_4541	bll6605	BJ6T_28220	BBta_6177	BRADO5662	mll1558	RSULL_04434	RHE_CH02850	RL3310	WP_027508731.1	NGR_c21100	SMc01863
AZC_4543	bll6607	BJ6T_28200	BBta_6179	BRADO5664	mll1560	RSULL_04436	RHE_CH02852	RL3312	WP_037141189.1	NGR_c21120	SMc01861
AZC_4546	bll6610	BJ6T_28170	BBta_6182	BRADO5667	mll1565	RSULL_04439	RHE_CH02855	RL3315	WP_027508726.1	NGR_c21150	SMc01858
AZC_4549	blr6611	BJ6T_28160	BBta_6183	BRADO5669	mll1570	RSULL_04445	RHE_CH02860	RL3320	WP_027508722.1	NGR_c21200	SMc01854
AZC_4340	bll1419	BJ6T_84280	BBta_7060	BRADO0995	mll1587	RSULL_04456	RHE_CH02871	RL3331	WP_027508712.1	NGR_c21310	SMc01843
AZC_3790	bll6685	BJ6T_27360	BBta_6251	BRADO5739	mll1607	RSULL_04458	RHE_CH02873	RL3333	WP_027508710.1	NGR_c21330	SMc04454
AZC_3643	bll7349	BJ6T_19620	BBta_6775	BRADO1354	mll2466	RSULL_04556	RHE_CH02950	RL3402	WP_027508638.1	NGR_c22670	SMc01563
AZC_3639	bll7369	BJ6T_19430	BBta_6790	BRADO1338	mll2487	RSULL_04566	RHE_CH02956	RL3410	WP_027508629.1	NGR_c22730	SMc01568
AZC_3638	blr7371	BJ6T_19410	BBta_6791	BRADO1337	mlr2489	RSULL_04567	RHE_CH02957	RL3411	WP_027508628.1	NGR_c22740	SMc01569
AZC_3132	bll7416	BJ6T_18880	BBta_1801	BRADO5973	mlr2541	RSULL_03389	RHE_CH02998	RL3443	WP_027508441.1	NGR_c22760	SMc01578
AZC_0740	bll0900	BJ6T_09130	BBta_7673	BRADO0510	mll2661	RSULL_03396	RHE_CH03013	RL3458	WP_027508434.1	NGR_c22830	SMc01587
AZC_3973	blr7460	BJ6T_18300	BBta_1738	BRADO6040	mlr2665	RSULL_03400	RHE_CH03011	RL3455	WP_051336468.1	NGR_c22850	SMc01592
AZC_3974	blr7461	BJ6T_18290	BBta_1737	BRADO6041	mlr2666	RSULL_03401	RHE_CH03010	RL3454	WP_027508429.1	NGR_c22860	SMc01593
AZC_3975	blr7462	BJ6T_18280	BBta_1736	BRADO6042	mlr2667	RSULL_03402	RHE_CH03009	RL3453	WP_027508428.1	NGR_c22870	SMc01595
AZC_3977	bll4034	BJ6T_57840	BBta_5117	BRADO3024	mll2673	RSULL_03404	RHE_CH03014	RL3459	WP_027508426.1	NGR_c22880	SMc04456
AZC_3982	blr7444	BJ6T_18550	BBta_1765	BRADO6004	mlr2678	RSULL_03408	RHE_CH03018	RL3463	WP_027508422.1	NGR_c22920	SMc02681
AZC_3984	blr7446	BJ6T_18530	BBta_1763	BRADO6002	mlr2681	RSULL_03410	RHE_CH03020	RL3465	WP_027508420.1	NGR_c22940	SMc02683
AZC_3998	blr7448	BJ6T_18500	BBta_1761	BRADO6000	mlr2685	RSULL_03413	RHE_CH03023	RL3468	WP_027508417.1	NGR_c22970	SMc02686
AZC_1917	bll4784	BJ6T_49260	BBta_6715	BRADO1387	mll6639	RSULL_00471	RHE_CH03723	RL4267	WP_027512196.1	NGR_c23150	SMc02689
AZC_4148	bll7440	BJ6T_18590	BBta_1768	BRADO6007	mlr2694	RSULL_03421	RHE_CH03028	RL3474	WP_027508367.1	NGR_c23220	SMc02693
AZC_4150	bll7439	BJ6T_18600	BBta_1769	BRADO6008	mlr2695	RSULL_03425	RHE_CH03031	RL3479	WP_027508364.1	NGR_c23270	SMc02695
AZC_3496	blr2490	BJ6T_73380	BBta_2310	BRADO1992	mll2701	RSULL_03428	RHE_CH03035	RL3483	WP_027508361.1	NGR_c23300	SMc02698
AZC_3507	blr2467	BJ6T_73640	BBta_2273	BRADO1966	mll2727	RSULL_03442	RHE_CH03050	RL3497	WP_027508348.1	NGR_c23330	SMc02701
AZC_3508	blr2466	BJ6T_73650	BBta_2272	BRADO1965	mll2728	RSULL_03443	RHE_CH03051	RL3498	WP_027508347.1	NGR_c23340	SMc02702
AZC_3509	bll2465	BJ6T_73660	BBta_2271	BRADO1964	mlr2730	RSULL_03444	RHE_CH03052	RL3499	WP_027508346.1	NGR_c23350	SMc02703
AZC_3512	bll2462	BJ6T_73690	BBta_2268	BRADO1961	mlr2735	RSULL_03447	RHE_CH03055	RL3502	WP_027508343.1	NGR_c23380	SMc02706
AZC_3062	blr4796	BJ6T_49180	BBta_4472	BRADO4095	mll8291	RSULL_03464	RHE_CH03071	RL3517	WP_027508326.1	NGR_c23490	SMc02723
AZC_4328	blr4052	BJ6T_57670	BBta_3776	BRADO3746	mlr7404	RSULL_03500	RHE_CH03108	RL3553	WP_027508289.1	NGR_c23730	SM_b20995
AZC_2267	blr7409	BJ6T_18970	BBta_1816	BRADO5958	mll6909	RSULL_03530	RHE_CH03131	RL3578	WP_027508259.1	NGR_c23940	SM_b20850
AZC_1818	blr5612	BJ6T_41280	BBta_5273	BRADO2906	mll0717	RSULL_03571	RHE_CH03156	RL3608	WP_027508219.1	NGR_c24070	SM_b20886
AZC_2637	blr5873	BJ6T_38350	BBta_6489	BRADO1563	mlr5236	RSULL_03559	RHE_CH03161	RL3613	WP_027508230.1	NGR_c24110	SM_b20891
AZC_4383	bll7423	BJ6T_18810	BBta_1795	BRADO5980	mlr1159	RSULL_00899	RHE_CH03262	RL3691	WP_027510205.1	NGR_c24520	SMc01518
AZC_4180	blr7797	BJ6T_15440	BBta_7003	BRADO1047	mll3697	RSULL_00887	RHE_CH03273	RL3703	WP_037141941.1	NGR_c24640	SMc01506
AZC_1766	blr1457	BJ6T_83890	BBta_7009	BRADO1041	mll4940	RSULL_00856	RHE_CH03305	RL3731	WP_027510163.1	NGR_c25000	SMc01837
AZC_2947	blr5675	BJ6T_40580	BBta_5327	BRADO2848	mll3970	RSULL_00838	RHE_CH03321	RL3745	WP_027510148.1	NGR_c25150	SMc01946
AZC_2945	blr5674	BJ6T_40590	BBta_5326	BRADO2849	mll3974	RSULL_00836	RHE_CH03323	RL3747	WP_027510146.1	NGR_c25170	SMc01948
AZC_2944	blr5673	BJ6T_40600	BBta_5325	BRADO2850	mll3975	RSULL_00835	RHE_CH03324	RL3748	WP_027510145.1	NGR_c25180	SMc01949
AZC_2943	blr5672	BJ6T_40610	BBta_5324	BRADO2851	mll3976	RSULL_00834	RHE_CH03325	RL3749	WP_027510144.1	NGR_c25190	SMc01950
AZC_2942	blr5671	BJ6T_40620	BBta_5323	BRADO2852	mll3977	RSULL_00833	RHE_CH03326	RL3750	WP_027510143.1	NGR_c25200	SMc01951
AZC_4200	blr1404	BJ6T_15110	BBta_1195	BRADO6450	mll3429	RSULL_02418	RHE_CH03753	RL4279	WP_027512289.1	NGR_c26540	SMc02433
AZC_4492	blr0218	BJ6T_02290	BBta_7604	BRADO0572	mll3435	RSULL_02422	RHE_CH03756	RL4282	WP_027512293.1	NGR_c26570	SMc02436
AZC_4491	blr0217	BJ6T_02280	BBta_7603	BRADO0573	mll3436	RSULL_02423	RHE_CH03757	RL4283	WP_027512294.1	NGR_c26580	SMc02437
AZC_4490	blr0216	BJ6T_02270	BBta_7602	BRADO0574	mll3437	RSULL_02424	RHE_CH03758	RL4284	WP_027512295.1	NGR_c26590	SMc02438
AZC_4300	bll0214	BJ6T_02250	BBta_7600	BRADO0576	mlr3442	RSULL_02429	RHE_CH03759	RL4286	WP_027512299.1	NGR_c26610	SMc02440
AZC_4297	blr0211	BJ6T_02220	BBta_7596	BRADO0581	mll3450	RSULL_02431	RHE_CH03761	RL4288	WP_027512301.1	NGR_c26630	SMc02442
AZC_4296	bsr0210	BJ6T_02210	BBta_7595	BRADO0582	msl3452	RSULL_02432	RHE_CH03762	RL4289	WP_027512302.1	NGR_c26640	SMc02443
AZC_0318	bll0208	BJ6T_02190	BBta_7593	BRADO0584	mlr3455	RSULL_02434	RHE_CH03764	RL4291	WP_027512304.1	NGR_c26660	SMc02445
AZC_0315	blr0207	BJ6T_02180	BBta_7592	BRADO0585	mll3459	RSULL_02437	RHE_CH03766	RL4294	WP_027512306.1	NGR_c26680	SMc02448
AZC_0314	blr0206	BJ6T_02170	BBta_7590	BRADO0588	mll3461	RSULL_02439	RHE_CH03768	RL4296	WP_027512308.1	NGR_c26700	SMc02450
AZC_3307	bll0204	BJ6T_02150	BBta_7588	BRADO0590	mlr3468	RSULL_02441	RHE_CH03770	RL4298	WP_027512310.1	NGR_c26720	SMc04458
AZC_0372	blr1372	BJ6T_14750	BBta_1135	BRADO6498	mlr3479	RSULL_02455	RHE_CH03786	RL4313	WP_027512323.1	NGR_c26840	SMc00735
AZC_0058	blr1376	BJ6T_14790	BBta_1139	BRADO6493	mlr3485	RSULL_02459	RHE_CH03790	RL4317	WP_027512326.1	NGR_c26880	SMc00731
AZC_4664	blr1379	BJ6T_14820	BBta_1142	BRADO6490	mlr3490	RSULL_02463	RHE_CH03794	RL4321	WP_027512330.1	NGR_c26920	SMc00727
AZC_4662	blr1381	BJ6T_14850	BBta_1145	BRADO6487	mlr3506	RSULL_02465	RHE_CH03796	RL4323	WP_027512332.1	NGR_c26940	SMc00725
AZC_4659	blr1383	BJ6T_14870	BBta_1147	BRADO6485	mlr3508	RSULL_02467	RHE_CH03797	RL4325	WP_027512334.1	NGR_c26960	SMc00723
AZC_4611	blr1390	BJ6T_14940	BBta_1176	BRADO6470	mlr3522	RSULL_02472	RHE_CH03802	RL4330	WP_022718083.1	NGR_c27010	SMc00717
AZC_4616	bll1394	BJ6T_14980	BBta_1180	BRADO6466	mll3532	RSULL_02476	RHE_CH03806	RL4334	WP_027512342.1	NGR_c27050	SMc00713
AZC_4618	bll1396	BJ6T_15000	BBta_1182	BRADO6464	mll3535	RSULL_02478	RHE_CH03809	RL4337	WP_027512344.1	NGR_c27070	SMc00711
AZC_4619	bll1397	BJ6T_15010	BBta_1183	BRADO6463	mll3536	RSULL_02479	RHE_CH03810	RL4338	WP_027512345.1	NGR_c27080	SMc00710
AZC_0224	blr0222	BJ6T_02410	BBta_7609	BRADO0567	mlr3546	RSULL_02481	RHE_CH03812	RL4340	WP_027512347.1	NGR_c27100	SMc00708
AZC_0223	blr0223	BJ6T_02420	BBta_7610	BRADO0566	mlr3548	RSULL_02482	RHE_CH03813	RL4341	WP_027512348.1	NGR_c27110	SMc00707
AZC_3680	bll0178	BJ6T_01910	BBta_7564	BRADO0618	mll3561	RSULL_02488	RHE_CH03820	RL4348	WP_027512354.1	NGR_c27170	SMc00701
AZC_3679	bll0180	BJ6T_01930	BBta_7565	BRADO0617	mll3563	RSULL_02489	RHE_CH03821	RL4349	WP_027512355.1	NGR_c27180	SMc00700
AZC_4486	blr0190	BJ6T_02040	BBta_7575	BRADO0607	mlr3575	RSULL_02497	RHE_CH03827	RL4354	WP_027512363.1	NGR_c27250	SMc00691
AZC_3315	blr0191	BJ6T_02050	BBta_7576	BRADO0606	mlr3576	RSULL_02498	RHE_CH03828	RL4355	WP_027512364.1	NGR_c27260	SMc00690
AZC_4350	bll6995	BJ6T_24100	BBta_1881	BRADO5894	mlr2824	RSULL_05128	RHE_CH03452	RL3957	WP_027508141.1	NGR_c27540	SMc00659
AZC_1201	blr2202	BJ6T_76480	BBta_6531	BRADO1499	mlr2817	RSULL_00826	RHE_CH03333	RL3757	WP_027510137.1	NGR_c27570	SMc00655
AZC_1200	bll2200	BJ6T_76500	BBta_6533	BRADO1497	mll2816	RSULL_00825	RHE_CH03334	RL3758	WP_027510136.1	NGR_c27580	SMc00654
AZC_1081	bll2189	BJ6T_76620	BBta_6564	BRADO1469	mll2811	RSULL_00822	RHE_CH03337	RL3761	WP_027510133.1	NGR_c27610	SMc00651
AZC_4254	blr7336	BJ6T_19750	BBta_6759	BRADO1372	mlr3740	RSULL_00818	RHE_CH03341	RL3765	WP_027510129.1	NGR_c27650	SMc00647
AZC_4253	blr7337	BJ6T_19740	BBta_6760	BRADO1371	mlr3741	RSULL_00817	RHE_CH03342	RL3766	WP_027510128.1	NGR_c27660	SMc00646
AZC_4670	bll7052	BJ6T_23570	BBta_1850	BRADO5935	mll3873	RSULL_00814	RHE_CH03344	RL3768	WP_027510126.1	NGR_c27680	SMc00643
AZC_0985	bll7401	BJ6T_19070	BBta_1826	BRADO5948	mll3875	RSULL_05137	RHE_CH03454	RL3960	WP_027508134.1	NGR_c27700	SMc00641
AZC_0984	bll7402	BJ6T_19060	BBta_1825	BRADO5949	mll3876	RSULL_05138	RHE_CH03455	RL3961	WP_027508133.1	NGR_c27710	SMc00640
AZC_0975	bll7408	BJ6T_18990	BBta_1817	BRADO5957	mll3879	RSULL_05147	RHE_CH03457	RL3964	WP_027508125.1	NGR_c27750	SMc00637
AZC_0528	bll7146	BJ6T_22690	BBta_6874	BRADO1180	mll3882	RSULL_05148	RHE_CH03458	RL3965	WP_027508124.1	NGR_c27760	SMc04459
AZC_0524	bll7152	BJ6T_22630	BBta_6881	BRADO1173	mll3888	RSULL_05152	RHE_CH03462	RL3969	WP_027508120.1	NGR_c27800	SMc04461
AZC_0521	bll7155	BJ6T_22600	BBta_6884	BRADO1170	mll3891	RSULL_05155	RHE_CH03466	RL3973	WP_027508117.1	NGR_c27830	SMc03958
AZC_0519	blr1537	BJ6T_21860	BBta_6906	BRADO1147	mll3895	RSULL_05172	RHE_CH03482	RL3990	WP_027508100.1	NGR_c27910	SMc03965
AZC_0515	blr1536	BJ6T_21870	BBta_6908	BRADO1145	mll3898	RSULL_05170	RHE_CH03481	RL3989	WP_027508102.1	NGR_c27920	SMc03966
AZC_0513	blr1535	BJ6T_21880	BBta_6909	BRADO1144	mll3901	RSULL_05167	RHE_CH03478	RL3986	WP_027508105.1	NGR_c27930	SMc03967
AZC_0510	blr1534	BJ6T_21890	BBta_6910	BRADO1143	mll3945	RSULL_05164	RHE_CH03475	RL3983	WP_027508108.1	NGR_c27950	SMc03969
AZC_0509	blr1528	BJ6T_83150	BBta_6913	BRADO1139	mll3953	RSULL_05161	RHE_CH03472	RL3980	WP_027508111.1	NGR_c27990	SMc03973
AZC_0504	bll1524	BJ6T_83190	BBta_6923	BRADO1126	mlr3749	RSULL_05187	RHE_CH03495	RL4006	WP_027508088.1	NGR_c28060	SMc03978
AZC_0503	bll1523	BJ6T_83200	BBta_6925	BRADO1124	mlr3750	RSULL_05188	RHE_CH03496	RL4007	WP_027508087.1	NGR_c28070	SMc03979
AZC_0502	bll1522	BJ6T_83210	BBta_6926	BRADO1122	mlr3753	RSULL_05190	RHE_CH03499	RL4011	WP_027508086.1	NGR_c28090	SMc03981
AZC_0493	bsl1507	BJ6T_83370	BBta_6943	BRADO1106	msr3935	RSULL_05197	RHE_CH03506	RL4017	WP_027508080.1	NGR_c28170	SMc03990
AZC_0494	blr1508	BJ6T_83360	BBta_6942	BRADO1107	mll3934	RSULL_05198	RHE_CH03507	RL4018	WP_027508079.1	NGR_c28180	SMc03991
AZC_0496	bll1510	BJ6T_83340	BBta_6939	BRADO1110	mlr3926	RSULL_05203	RHE_CH03512	RL4023	WP_027508075.1	NGR_c28210	SMc03992
AZC_0497	bll1511	BJ6T_83330	BBta_6938	BRADO1111	mlr3925	RSULL_05204	RHE_CH03513	RL4024	WP_027508074.1	NGR_c28220	SMc03993
AZC_0498	bll1517	BJ6T_83270	BBta_6932	BRADO1117	mlr3921	RSULL_05205	RHE_CH03514	RL4025	WP_027508073.1	NGR_c28230	SMc03994
AZC_2413	blr7114	BJ6T_23030	BBta_6848	BRADO1206	mlr3809	RSULL_05212	RHE_CH03531	RL4044	WP_027508066.1	NGR_c28300	SMc04001
AZC_2414	blr7115	BJ6T_23020	BBta_6849	BRADO1205	mlr3811	RSULL_05213	RHE_CH03532	RL4045	WP_027508065.1	NGR_c28310	SMc04002
AZC_3491	blr7138	BJ6T_22800	BBta_6869	BRADO1185	mll3819	RSULL_05227	RHE_CH03542	RL4060	WP_027508054.1	NGR_c28350	SMc04005
AZC_0442	bll7136	BJ6T_22820	BBta_6867	BRADO1187	mlr3823	RSULL_05230	RHE_CH03545	RL4063	WP_027508051.1	NGR_c28380	SMc04008
AZC_0441	bsl7135	BJ6T_22830	BBta_6866	BRADO1188	mll3968	RSULL_05231	RHE_CH03546	RL4065	WP_003585771.1	NGR_c28390	SMc04009
AZC_0437	bll7129	BJ6T_22880	BBta_6862	BRADO1192	mlr3002	RSULL_05236	RHE_CH03549	RL4068	WP_027508046.1	NGR_c28420	SMc04012
AZC_0296	blr7762	BJ6T_16160	BBta_1345	BRADO6264	mlr3014	RSULL_05241	RHE_CH03553	RL4073	WP_027508042.1	NGR_c28470	SMc04016
AZC_4272	bll7752	BJ6T_16250	BBta_1357	BRADO6249	mlr3019	RSULL_05245	RHE_CH03556	RL4076	WP_027508038.1	NGR_c28500	SMc04019
AZC_0162	blr1499	BJ6T_83460	BBta_6959	BRADO1089	mll3025	RSULL_05250	RHE_CH03561	RL4081	WP_027508033.1	NGR_c28650	SMc04023
AZC_0461	blr7744	BJ6T_16340	BBta_1370	BRADO6240	mll3029	RSULL_05254	RHE_CH03565	RL4084	WP_027508029.1	NGR_c28680	SMc04026
AZC_0460	blr7743	BJ6T_16350	BBta_1371	BRADO6238	mll3030	RSULL_05256	RHE_CH03566	RL4085	WP_027508028.1	NGR_c28690	SMc04028
AZC_4265	blr7740	BJ6T_16380	BBta_1373	BRADO6236	mll3033	RSULL_05262	RHE_CH03571	RL4089	WP_027508023.1	NGR_c28710	SMc04040
AZC_4268	blr7731	BJ6T_16480	BBta_1389	BRADO6215	mll3039	RSULL_05264	RHE_CH03573	RL4091	WP_027508021.1	NGR_c28730	SMc04042
AZC_4269	blr7730	BJ6T_16490	BBta_1390	BRADO6214	mll3040	RSULL_05266	RHE_CH03574	RL4092	WP_027508020.1	NGR_c28750	SMc04043
AZC_4270	bll7728	BJ6T_16500	BBta_1391	BRADO6213	mlr3041	RSULL_05267	RHE_CH03575	RL4093	WP_003542883.1	NGR_c28760	SMc04044
AZC_3530	bll4536	BJ6T_51470	BBta_5433	BRADO2754	mlr5361	RSULL_01361	RHE_CH01704	RL1803	WP_027509278.1	NGR_c28820	SMc04045
AZC_0565	bll7768	BJ6T_16110	BBta_1342	BRADO6267	mll5156	RSULL_05335	RHE_CH03625	RL4148	WP_027507965.1	NGR_c29210	SMc02978
AZC_0332	blr7760	BJ6T_16180	BBta_1348	BRADO6261	mll2972	RSULL_05339	RHE_CH03628	RL4155	WP_027507961.1	NGR_c29250	SMc02982
AZC_0333	blr7759	BJ6T_16190	BBta_1349	BRADO6260	mll2974	RSULL_05340	RHE_CH03629	RL4156	WP_027507960.1	NGR_c29260	SMc02983
AZC_3692	blr4502	BJ6T_52400	BBta_3282	BRADO4287	mll4791	RSULL_05354	RHE_PB00158	pRL90301	WP_027507947.1	NGR_c29420	SMc03158
AZC_3691	blr4501	BJ6T_52410	BBta_3281	BRADO4288	mll4792	RSULL_05355	RHE_PB00159	pRL90302	WP_027507946.1	NGR_c29430	SMc03159
AZC_4437	bll6621	BJ6T_28040	BBta_6187	BRADO5673	mlr4819	RSULL_05366	RHE_CH03651	RL4179	WP_027507934.1	NGR_c29520	SMc03167
AZC_0394	bll1145	BJ6T_11740	BBta_0799	BRADO6738	mll5484	RSULL_00505	RHE_CH01163	RL1293	WP_027507635.1	NGR_c29650	SMc03176
AZC_0393	bll1144	BJ6T_11730	BBta_0798	BRADO6739	mll5481	RSULL_00504	RHE_CH01164	RL1294	WP_027507634.1	NGR_c29660	SMc03177
AZC_3944	blr3271	BJ6T_64790	BBta_3152	BRADO4899	mlr1385	RSULL_01221	RHE_PE00449	pRL110625	WP_027509629.1	NGR_c29750	SMc03187
AZC_3939	blr3267	BJ6T_64830	BBta_3148	BRADO4903	mlr1381	RSULL_01218	RHE_PE00452	pRL110628	WP_027509626.1	NGR_c29780	SMc03190
AZC_3938	blr3266	BJ6T_64840	BBta_3147	BRADO4904	mlr1380	RSULL_01217	RHE_PE00453	pRL110629	WP_027509625.1	NGR_c29790	SMc03191
AZC_3937	blr3265	BJ6T_64850	BBta_3146	BRADO4905	mlr1379	RSULL_01216	RHE_PE00454	pRL110630	WP_027509624.1	NGR_c29800	SMc03192
AZC_3750	bll3914	BJ6T_59220	BBta_3550	BRADO3102	mll4781	RSULL_01187	RHE_PE00431	pRL110599	WP_027509599.1	NGR_c29880	SM_b21111
AZC_3454	bll3136	BJ6T_66290	BBta_3089	BRADO4977	mll5396	RSULL_01835	RHE_CH03857	RL4391	WP_027511681.1	NGR_c30880	SMc04444
AZC_3453	bll3137	BJ6T_66280	BBta_3090	BRADO4976	mll5397	RSULL_01834	RHE_CH03858	RL4392	WP_027511682.1	NGR_c30890	SMc02525
AZC_3452	bll3138	BJ6T_66270	BBta_3091	BRADO4975	mll5398	RSULL_01833	RHE_CH03859	RL4393	WP_027511683.1	NGR_c30900	SMc02524
AZC_1079	blr3139	BJ6T_66260	BBta_3092	BRADO4974	mll5399	RSULL_01832	RHE_CH03860	RL4394	WP_027511684.1	NGR_c30910	SMc02523
AZC_2738	blr2433	BJ6T_74030	BBta_2220	BRADO1907	mll0711	RSULL_01829	RHE_PB00018	pRL90073	WP_027511687.1	NGR_c30930	SMc02521
AZC_4125	bll0440	BJ6T_04050	BBta_0408	BRADO0419	mll4060	RSULL_01824	RHE_CH03870	RL4407	WP_027511693.1	NGR_c31110	SMc02501
AZC_4126	bll0441	BJ6T_04060	BBta_0407	BRADO0418	mll4063	RSULL_01823	RHE_CH03871	RL4408	WP_027511694.1	NGR_c31120	SMc02500
AZC_4127	bll0442	BJ6T_04070	BBta_0406	BRADO0417	mll4065	RSULL_01822	RHE_CH03872	RL4409	WP_027511695.1	NGR_c31130	SMc02499
AZC_4128	bll0443	BJ6T_04080	BBta_0405	BRADO0416	mll4066	RSULL_01821	RHE_CH03873	RL4410	WP_027511696.1	NGR_c31140	SMc02498
AZC_4144	bll0445	BJ6T_04100	BBta_0402	BRADO0413	mll4071	RSULL_01819	RHE_CH03875	RL4412	WP_027511698.1	NGR_c31160	SMc02496
AZC_4003	blr0446	BJ6T_04110	BBta_0401	BRADO0412	mlr4290	RSULL_01816	RHE_CH03879	RL4426	WP_027511701.1	NGR_c31190	SMc02489
AZC_4009	bll0449	BJ6T_04180	BBta_0398	BRADO0409	mll4296	RSULL_01814	RHE_CH03882	RL4429	WP_027511703.1	NGR_c31220	SMc02487
AZC_4194	bll0450	BJ6T_04190	BBta_0397	BRADO0408	mll4297	RSULL_01812	RHE_CH03884	RL4430	WP_027511705.1	NGR_c31230	SMc02486
AZC_4011	bll0451	BJ6T_04200	BBta_0396	BRADO0407	mll4300	RSULL_01810	RHE_CH03887	RL4433	WP_027511707.1	NGR_c31260	SMc02483
AZC_4013	bll0452	BJ6T_04210	BBta_0395	BRADO0406	mll4301	RSULL_01808	RHE_CH03888	RL4435	WP_027511709.1	NGR_c31270	SMc02482
AZC_4014	bll0453	BJ6T_04220	BBta_0394	BRADO0405	mll4303	RSULL_01807	RHE_CH03889	RL4436	WP_027511710.1	NGR_c31280	SMc02481
AZC_4015	bll0455	BJ6T_04240	BBta_0393	BRADO0404	mll4306	RSULL_01806	RHE_CH03890	RL4438	WP_027511711.1	NGR_c31290	SMc02480
AZC_4016	bll0456	BJ6T_04250	BBta_0392	BRADO0403	mll4308	RSULL_01805	RHE_CH03891	RL4439	WP_027511712.1	NGR_c31300	SMc02479
AZC_4017	bll0457	BJ6T_04260	BBta_0391	BRADO0402	mll4310	RSULL_01804	RHE_CH03892	RL4440	WP_027511713.1	NGR_c31310	SMc02478
AZC_3746	blr0515	BJ6T_04850	BBta_0231	BRADO0235	mll4260	RSULL_01802	RHE_CH03894	RL4443	WP_027511715.1	NGR_c31340	SMc02466
AZC_3745	blr0514	BJ6T_04840	BBta_0230	BRADO0234	mll4263	RSULL_01801	RHE_CH03895	RL4444	WP_027511716.1	NGR_c31350	SMc02465
AZC_3743	blr0512	BJ6T_04820	BBta_0228	BRADO0232	mll4266	RSULL_01799	RHE_CH03897	RL4446	WP_027511718.1	NGR_c31370	SMc02463
AZC_4061	blr0488	BJ6T_04550	BBta_0363	BRADO0374	mll4272	RSULL_04231	RHE_CH03965	RL4555	WP_027511779.1	NGR_c31400	SMc03823
AZC_0090	bll0620	BJ6T_05890	BBta_0177	BRADO0183	mlr4237	RSULL_04227	RHE_CH03968	RL4559	WP_027511783.1	NGR_c31430	SMc03820
AZC_0093	blr0618	BJ6T_05870	BBta_0179	BRADO0181	mll4241	RSULL_04225	RHE_CH03970	RL4561	WP_027511785.1	NGR_c31460	SMc03818
AZC_4228	blr0604	BJ6T_05740	BBta_0297	BRADO0310	mll4250	RSULL_04220	RHE_CH03975	RL4567	WP_027511790.1	NGR_c31510	SMc03805
AZC_4229	bll0603	BJ6T_05730	BBta_0298	BRADO0311	mlr4251	RSULL_04219	RHE_CH03976	RL4568	WP_027511791.1	NGR_c31520	SMc03804
AZC_4057	blr0495	BJ6T_04640	BBta_0351	BRADO0365	mll4408	RSULL_00126	RHE_CH04091	RL4705	WP_027512222.1	NGR_c31560	SMc03795
AZC_4093	bsr0421	BJ6T_03830	BBta_0426	BRADO0435	msl4017	RSULL_07105	RHE_CH04063	RL4677	WP_027513707.1	NGR_c31670	SMc03772
AZC_4141	blr0425	BJ6T_03900	BBta_0423	BRADO0432	mll4013	RSULL_07101	RHE_CH04067	RL4681	WP_027513703.1	NGR_c31700	SMc03775
AZC_4139	blr0428	BJ6T_03930	BBta_0422	BRADO0431	mll4011	RSULL_07100	RHE_CH04068	RL4682	WP_027513702.1	NGR_c31710	SMc03776
AZC_4138	blr0429	BJ6T_03940	BBta_0419	BRADO0430	mll4009	RSULL_07099	RHE_CH04069	RL4683	WP_027513701.1	NGR_c31720	SMc03777
AZC_4135	blr0432	BJ6T_03970	BBta_0416	BRADO0427	mll4004	RSULL_00107	RHE_CH04076	RL4690	WP_027512206.1	NGR_c31750	SMc03781
AZC_4090	blr0436	BJ6T_04010	BBta_0412	BRADO0423	mll3998	RSULL_00111	RHE_CH04080	RL4694	WP_027512210.1	NGR_c31790	SMc03785
AZC_2246	bll6680	BJ6T_27410	BBta_6242	BRADO5731	mlr5526	RSULL_00114	RHE_CH04081	RL4695	WP_027512212.1	NGR_c31840	SMc03786
AZC_4256	blr0595	BJ6T_05640	BBta_0305	BRADO0320	mll4430	RSULL_04217	RHE_CH03978	RL4570	WP_027511793.1	NGR_c31910	SMc03802
AZC_4257	blr0594	BJ6T_05630	BBta_0306	BRADO0321	mll4432	RSULL_04216	RHE_CH03979	RL4571	WP_027511794.1	NGR_c31920	SMc03801
AZC_0331	blr0540	BJ6T_05100	BBta_0260	BRADO0265	mll4112	RSULL_01782	RHE_CH03915	RL4506	WP_027511735.1	NGR_c32000	SMc03242
AZC_0677	blr0548	BJ6T_05170	BBta_0268	BRADO0275	mll4120	RSULL_01784	RHE_CH03913	RL4504	WP_027511733.1	NGR_c32020	SMc03239
AZC_0353	bll0553	BJ6T_05230	BBta_0273	BRADO0280	mll4216	RSULL_01787	RHE_CH03909	RL4500	WP_027511730.1	NGR_c32060	SMc03236
AZC_0262	blr0567	BJ6T_05380	BBta_0289	BRADO0302	mlr4224	RSULL_01793	RHE_CH03903	RL4494	WP_027511724.1	NGR_c32120	SMc03230
AZC_0265	blr0569	BJ6T_05400	BBta_0291	BRADO0304	mlr4228	RSULL_01796	RHE_CH03900	RL4491	WP_027511721.1	NGR_c32150	SMc03227
AZC_3954	blr0486	BJ6T_04530	BBta_0365	BRADO0376	mll4287	RSULL_04235	RHE_CH03961	RL4551	WP_027511775.1	NGR_c32210	SMc03861
AZC_3952	blr0482	BJ6T_04510	BBta_0367	BRADO0378	mlr4381	RSULL_01741	RHE_CH03959	RL4549	WP_027511773.1	NGR_c32230	SMc03859
AZC_3951	blr0481	BJ6T_04500	BBta_0368	BRADO0379	mlr4379	RSULL_01743	RHE_CH03957	RL4547	WP_027511771.1	NGR_c32250	SMc03857
AZC_3709	bll0476	BJ6T_04450	BBta_0373	BRADO0384	mlr4319	RSULL_01747	RHE_CH03954	RL4544	WP_027511768.1	NGR_c32290	SMc03855
AZC_4455	blr0471	BJ6T_04400	BBta_0377	BRADO0388	mll4330	RSULL_01751	RHE_CH03950	RL4540	WP_027511764.1	NGR_c32340	SMc03851
AZC_4457	blr0469	BJ6T_04380	BBta_0379	BRADO0390	mlr8327	RSULL_01753	RHE_CH03948	RL4539	WP_027511762.1	NGR_c32350	SMc03849
AZC_4459	blr0468	BJ6T_04370	BBta_0380	BRADO0391	mll4332	RSULL_01754	RHE_CH03947	RL4538	WP_027511761.1	NGR_c32360	SMc03848
AZC_4461	bll0466	BJ6T_04350	BBta_0382	BRADO0393	mlr4335	RSULL_01757	RHE_CH03944	RL4536	WP_027511759.1	NGR_c32380	SMc03846
AZC_0958	blr0463	BJ6T_04320	BBta_0385	BRADO0396	mll4342	RSULL_01760	RHE_CH03941	RL4533	WP_027511756.1	NGR_c32410	SMc03840
AZC_3764	blr0460	BJ6T_04290	BBta_0388	BRADO0399	mll4346	RSULL_01764	RHE_CH03938	RL4530	WP_027511753.1	NGR_c32450	SMc03837
AZC_3712	bll0458	BJ6T_04270	BBta_0390	BRADO0401	mlr4348	RSULL_01766	RHE_CH03936	RL4528	WP_027511751.1	NGR_c32470	SMc03835
AZC_0752	bll0525	BJ6T_04980	BBta_0241	BRADO0246	mlr4359	RSULL_01771	RHE_CH03930	RL4522	WP_027511746.1	NGR_c32520	SMc03831
AZC_0307	blr0227	BJ6T_02460	BBta_7615	BRADO0561	mll3846	RSULL_04160	RHE_CH04017	RL4622	WP_027512073.1	NGR_c32730	SMc03880
AZC_4452	bll0946	BJ6T_09630	BBta_7621	BRADO0555	mlr3784	RSULL_04155	RHE_CH04011	RL4628	WP_027512069.1	NGR_c32770	SMc03884
AZC_4581	blr0936	BJ6T_09510	BBta_7633	BRADO0546	mll3792	RSULL_04154	RHE_CH04009	RL4630	WP_027512068.1	NGR_c32790	SMc03888
AZC_0729	blr2221	BJ6T_76270	BBta_1722	BRADO6061	mll1632	RSULL_03485	RHE_CH03090	RL3538	WP_027508305.1	NGR_c23690	SMc01534
AZC_0304	bll0504	BJ6T_04740	BBta_0340	BRADO0353	mll4399	RSULL_00127	RHE_CH04093	RL4707	WP_027512223.1	NGR_c33180	SMc04405
AZC_3731	bll0501	BJ6T_04700	BBta_0344	BRADO0358	mll4392	RSULL_00142	RHE_CH04100	RL4715	WP_027512238.1	NGR_c33220	SMc04410
AZC_4696	blr0581	BJ6T_05500	BBta_0323	BRADO0338	mlr4101	RSULL_00148	RHE_CH04107	RL4722	WP_027512244.1	NGR_c33280	SMc04088
AZC_1470	bll1313	BJ6T_13630	BBta_0947	BRADO6589	mll3765	RSULL_00155	RHE_CH04113	RL4728	WP_027512251.1	NGR_c33340	SMc04094
AZC_1477	blr1309	BJ6T_13610	BBta_0943	BRADO6593	mll5286	RSULL_00157	RHE_CH04114	RL4730	WP_027512253.1	NGR_c33370	SMc04095
AZC_0277	bll0623	BJ6T_05920	BBta_0174	BRADO0186	mlr4078	RSULL_00158	RHE_CH04115	RL4731	WP_027512254.1	NGR_c33380	SMc02812
AZC_0567	blr0627	BJ6T_05950	BBta_0171	BRADO0189	mll4077	RSULL_00159	RHE_CH04116	RL4732	WP_027512255.1	NGR_c33390	SMc02804
AZC_4712	bll0630	BJ6T_05980	BBta_0168	BRADO0192	mll4477	RSULL_00162	RHE_CH04119	RL4735	WP_027512258.1	NGR_c33420	SMc02801
AZC_4711	bll0631	BJ6T_05990	BBta_0167	BRADO0193	mll4479	RSULL_00163	RHE_CH04120	RL4736	WP_027512259.1	NGR_c33430	SMc02800
AZC_4709	bll0633	BJ6T_06010	BBta_0165	BRADO0195	mll4482	RSULL_00165	RHE_CH04122	RL4738	WP_027512261.1	NGR_c33450	SMc02798
AZC_4715	bll0635	BJ6T_06030	BBta_0163	BRADO0197	mll4485	RSULL_00167	RHE_CH04124	RL4740	WP_037143091.1	NGR_c33470	SMc02796
AZC_4716	bll0636	BJ6T_06040	BBta_0162	BRADO0198	mll4486	RSULL_00168	RHE_CH04125	RL4741	WP_027512264.1	NGR_c33480	SMc02795
AZC_4717	bll2399	BJ6T_74370	BBta_2192	BRADO1875	mll4487	RSULL_00169	RHE_CH04126	RL4742	WP_027512265.1	NGR_c33490	SMc02794
AZC_0001	blr0637	BJ6T_06050	BBta_0161	BRADO0199	mlr4488	RSULL_00170	RHE_CH00001	RL0001	WP_027512266.1	NGR_c33500	SMc02793
AZC_0004	blr0639	BJ6T_06070	BBta_0159	BRADO0201	mlr4493	RSULL_00173	RHE_CH00004	RL0004	WP_027512269.1	NGR_c33530	SMc02790
AZC_0005	blr0640	BJ6T_06080	BBta_0158	BRADO0202	mlr4495	RSULL_00174	RHE_CH00005	RL0005	WP_027512270.1	NGR_c33540	SMc02789
AZC_4672	bll0641	BJ6T_06090	BBta_0157	BRADO0203	mll4541	RSULL_00175	RHE_CH00006	RL0006	WP_027512271.1	NGR_c33550	SMc02788
AZC_1009	bll0823	BJ6T_08290	BBta_0008	BRADO0004	mll5188	RSULL_00181	RHE_CH00012	RL0012	WP_027512277.1	NGR_c33610	SMc02782
AZC_4691	blr0908	BJ6T_09220	BBta_7656	BRADO0519	mll4552	RSULL_00184	RHE_CH00017	RL0017	WP_027512280.1	NGR_c33730	SMc02770
AZC_1018	blr0745	BJ6T_07420	BBta_0097	BRADO0091	mlr5071	RSULL_00188	RHE_CH00021	RL0021	WP_027512284.1	NGR_c33780	SMc02766
AZC_1020	blr0746	BJ6T_07430	BBta_0096	BRADO0090	mlr5073	RSULL_00189	RHE_CH00022	RL0022	WP_027512285.1	NGR_c33790	SMc02765
AZC_1024	blr0747	BJ6T_07440	BBta_0095	BRADO0089	mlr5075	RSULL_00190	RHE_CH00023	RL0023	WP_027512286.1	NGR_c33800	SMc02764
AZC_4042	bll5944	BJ6T_37590	BBta_5698	BRADO5238	mll5088	RSULL_00198	RHE_CH00031	RL0031	WP_027513444.1	NGR_c33880	SMc02755
AZC_4069	blr8148	BJ6T_87300	BBta_7372	BRADO0733	msl5090	RSULL_00199	RHE_CH00032	RL0032	WP_027513443.1	NGR_c33890	SMc02754
AZC_4066	blr8145	BJ6T_87270	BBta_7368	BRADO0736	mll5094	RSULL_00202	RHE_CH00035	RL0035	WP_027513440.1	NGR_c33920	SMc04446
AZC_4065	blr8144	BJ6T_87260	BBta_7367	BRADO0738	mll5095	RSULL_00203	RHE_CH00036	RL0036	WP_027513439.1	NGR_c33930	SMc02560
AZC_4063	bll8141	BJ6T_87230	BBta_7365	BRADO0741	mlr5096	RSULL_00204	RHE_CH00037	RL0037	WP_027513438.1	NGR_c33940	SMc02562
AZC_4496	blr0656	BJ6T_06240	BBta_0140	BRADO0218	mlr5019	RSULL_00207	RHE_CH00040	RL0040	WP_027513435.1	NGR_c33980	SMc02567
AZC_4497	blr0655	BJ6T_06230	BBta_0141	BRADO0217	mlr5018	RSULL_00208	RHE_CH00041	RL0041	WP_027513434.1	NGR_c33990	SMc02568
AZC_4498	blr0654	BJ6T_06220	BBta_0142	BRADO0216	mlr5016	RSULL_00209	RHE_CH00042	RL0042	WP_027513433.1	NGR_c34000	SMc02569
AZC_4499	blr0653	BJ6T_06210	BBta_0145	BRADO0215	mlr5014	RSULL_00210	RHE_CH00043	RL0043	WP_027513432.1	NGR_c34010	SMc02570
AZC_4500	blr0652	BJ6T_06200	BBta_0146	BRADO0214	mlr5011	RSULL_00211	RHE_CH00045	RL0046	WP_027513431.1	NGR_c34020	SMc02572
AZC_4502	blr0650	BJ6T_06180	BBta_0148	BRADO0212	mlr5008	RSULL_00213	RHE_CH00047	RL0048	WP_027513429.1	NGR_c34040	SMc02574
AZC_0222	bll0649	BJ6T_06170	BBta_0149	BRADO0211	mll5007	RSULL_00214	RHE_CH00048	RL0049	WP_027513428.1	NGR_c34050	SMc02575
AZC_0221	bll0646	BJ6T_06140	BBta_0152	BRADO0208	mll5004	RSULL_00216	RHE_CH00049	RL0051	WP_027513426.1	NGR_c34070	SMc02577
AZC_4651	blr0903	BJ6T_09160	BBta_7672	BRADO0513	mll5310	RSULL_00221	RHE_CH00054	RL0056	WP_027513421.1	NGR_c34130	SMc02583
AZC_4693	bll0904	BJ6T_09170	BBta_7660	BRADO0515	mlr5308	RSULL_00222	RHE_CH00055	RL0057	WP_027513420.1	NGR_c34140	SMc02584
AZC_0286	bll8128	BJ6T_11870	BBta_7352	BRADO0755	mlr5306	RSULL_00224	RHE_CH00057	RL0059	WP_027513418.1	NGR_c34160	SMc02586
AZC_0280	bll1431	BJ6T_84170	BBta_7039	BRADO1011	mlr5606	RSULL_02134	RHE_CH00213	RL0222	WP_027510543.1	NGR_c34750	SMc02825
AZC_0129	blr1428	BJ6T_84190	BBta_7051	BRADO1006	mll5490	RSULL_02170	RHE_CH00178	RL0188	WP_027510508.1	NGR_c34790	SMc02829
AZC_0132	blr1427	BJ6T_84200	BBta_7052	BRADO1005	mll5492	RSULL_02171	RHE_CH00177	RL0187	WP_027510507.1	NGR_c34800	SMc02830
AZC_0133	blr1426	BJ6T_84210	BBta_7053	BRADO1004	mll5491	RSULL_02172	RHE_CH00176	RL0186	WP_027510506.1	NGR_c34810	SMc02831
AZC_0157	blr0685	BJ6T_06570	BBta_0197	BRADO0158	mlr4642	RSULL_02178	RHE_CH00170	RL0180	WP_027510500.1	NGR_c34880	SMc02837
AZC_0156	blr0686	BJ6T_06580	BBta_0198	BRADO0157	mlr4643	RSULL_02179	RHE_CH00169	RL0179	WP_027510499.1	NGR_c34890	SMc02838
AZC_3682	bll0687	BJ6T_06590	BBta_0199	BRADO0154	mlr3180	RSULL_05387	RHE_CH03669	RL4205	WP_027507914.1	NGR_c34900	SMc02841
AZC_0236	bll0766	BJ6T_07700	BBta_0073	BRADO0066	mlr5574	RSULL_02249	RHE_CH00138	RL0145	WP_027511936.1	NGR_c34970	SMc02849
AZC_0235	blr0765	BJ6T_07670	BBta_0074	BRADO0069	mll5577	RSULL_02251	RHE_CH00140	RL0147	WP_027511938.1	NGR_c34990	SMc02864
AZC_0689	blr0680	BJ6T_06470	BBta_0192	BRADO0163	mll4755	RSULL_02204	RHE_CH00144	RL0151	WP_027510473.1	NGR_c35060	SMc02858
AZC_0690	blr0678	BJ6T_06460	BBta_0191	BRADO0164	mll4757	RSULL_02203	RHE_CH00145	RL0152	WP_027510474.1	NGR_c35070	SMc02857
AZC_0337	bll0910	BJ6T_09250	BBta_7653	BRADO0522	mll3238	RSULL_02202	RHE_CH00146	RL0153	WP_027510475.1	NGR_c35080	SMc02856
AZC_4464	blr8131	BJ6T_11840	BBta_7357	BRADO0752	mlr3298	RSULL_02197	RHE_CH00151	RL0160	WP_027510481.1	NGR_c35150	SMc02850
AZC_3768	blr4184	BJ6T_56170	BBta_4309	BRADO3397	mll2036	RSULL_05668	RHE_PB00012	pRL90063	WP_027509960.1	NGR_c35440	SMa0036
AZC_0137	bll1422	BJ6T_84250	BBta_7057	BRADO1000	mlr5497	RSULL_02243	RHE_CH00132	RL0140	WP_027513590.1	NGR_c35510	SMc02898
AZC_0138	bll1421	BJ6T_84260	BBta_7058	BRADO0999	mlr5498	RSULL_02242	RHE_CH00131	RL0139	WP_027513589.1	NGR_c35520	SMc02899
AZC_0142	bll8116	BJ6T_12040	BBta_7346	BRADO0763	mlr5503	RSULL_02235	RHE_CH00126	RL0134	WP_027513583.1	NGR_c35580	SMc02905
AZC_0147	bll8114	BJ6T_12060	BBta_7344	BRADO0765	mlr5510	RSULL_02232	RHE_CH00123	RL0131A	WP_027513580.1	NGR_c35600	SMc02908
AZC_0018	bll0785	BJ6T_07890	BBta_0055	BRADO0051	mlr5551	RSULL_02227	RHE_CH00118	RL0127	WP_027513575.1	NGR_c35660	SMc02912
AZC_0020	bll0783	BJ6T_07870	BBta_0057	BRADO0053	mlr5554	RSULL_02225	RHE_CH00116	RL0125	WP_027513573.1	NGR_c35680	SMc02914
AZC_0022	bll0781	BJ6T_07850	BBta_0059	BRADO0055	mlr5558	RSULL_02223	RHE_CH00114	RL0123	WP_027513571.1	NGR_c35700	SMc00321
AZC_0064	bsl0780	BJ6T_07840	BBta_0060	BRADO0056	msr5561	RSULL_02221	RHE_CH00112	RL0121	WP_027513569.1	NGR_c35720	SMc00323
AZC_0063	bll0779	BJ6T_07830	BBta_0062	BRADO0057	mlr5562	RSULL_02220	RHE_CH00111	RL0120	WP_027513568.1	NGR_c35730	SMc00324
AZC_4644	blr0771	BJ6T_07750	BBta_0066	BRADO0061	mll5565	RSULL_02217	RHE_CH00109	RL0118	WP_027510461.1	NGR_c35750	SMc00326
AZC_4643	blr0770	BJ6T_07740	BBta_0068	BRADO0062	mll5566	RSULL_02216	RHE_CH00108	RL0117	WP_027510462.1	NGR_c35760	SMc00327
AZC_4642	blr0769	BJ6T_07730	BBta_0069	BRADO0063	mll5569	RSULL_02215	RHE_CH00107	RL0116	WP_027510463.1	NGR_c35770	SMc00328
AZC_3932	blr0739	BJ6T_07360	BBta_0104	BRADO0097	mll5212	RSULL_02256	RHE_CH00098	RL0107	WP_027511943.1	NGR_c35850	SMc00334
AZC_3719	blr0740	BJ6T_07370	BBta_0103	BRADO0096	mll5210	RSULL_02257	RHE_CH00097	RL0106	WP_022713201.1	NGR_c35860	SMc00335
AZC_3929	blr0719	BJ6T_07070	BBta_0125	BRADO0117	mll3296	RSULL_02259	RHE_CH00095	RL0104	WP_027511945.1	NGR_c35950	SMc00342
AZC_0257	blr8150	BJ6T_87320	BBta_7374	BRADO0731	mlr4536	RSULL_02112	RHE_CH00248	RL0254	WP_027510564.1	NGR_c36060	SMc00349
AZC_2396	blr4387	BJ6T_54210	BBta_4013	BRADO3587	mlr8260	RSULL_04193	RHE_CH04041	RL4599	WP_027512098.1	NGR_c36140	SMc00356
AZC_2395	bll4386	BJ6T_54220	BBta_4012	BRADO3586	mll8261	RSULL_04192	RHE_CH04040	RL4600	WP_027512097.1	NGR_c36150	SMc00357
AZC_4085	blr7895	BJ6T_85830	BBta_7128	BRADO0924	mlr4601	RSULL_02105	RHE_CH00257	RL0263	WP_027510571.1	NGR_c36170	SMc00359
AZC_4444	bll0710	BJ6T_06810	BBta_0218	BRADO0134	mll5061	RSULL_02102	RHE_CH00260	RL0266	WP_027510574.1	NGR_c36200	SMc00362
AZC_4447	bsl0708	BJ6T_06790	BBta_0216	BRADO0137	msl5059	RSULL_02101	RHE_CH00261	RL0267	WP_004108077.1	NGR_c36250	SMc00363
AZC_4448	bll0707	BJ6T_06780	BBta_0215	BRADO0138	mll5057	RSULL_02100	RHE_CH00262	RL0268	WP_027510575.1	NGR_c36260	SMc00364
AZC_4449	bll0706	BJ6T_06760	BBta_0214	BRADO0139	mll5055	RSULL_02099	RHE_CH00263	RL0269	WP_027510576.1	NGR_c36270	SMc00365
AZC_4450	bll0705	BJ6T_06740	BBta_0212	BRADO0141	mll5053	RSULL_02098	RHE_CH00264	RL0270	WP_027510577.1	NGR_c36280	SMc00366
AZC_2385	blr7507	BJ6T_17870	BBta_1695	BRADO6092	mll6896	RSULL_02087	RHE_CH00276	RL0282	WP_027510588.1	NGR_c36360	SMc00378
AZC_4434	bll7941	BJ6T_86320	BBta_7164	BRADO0885	mll7396	RSULL_02083	RHE_CH00280	RL0286	WP_027510592.1	NGR_c36410	SMc00382
AZC_3011	blr4035	BJ6T_57830	BBta_3754	BRADO3724	mlr7393	RSULL_01974	RHE_CH00284	RL0290	WP_027510687.1	NGR_c36450	SMc00386
AZC_3705	blr3989	BJ6T_58400	BBta_3614	BRADO3169	mlr6950	RSULL_02062	RHE_CH00297	RL0315	WP_027510613.1	NGR_c36520	SMc00394
AZC_4676	bll0714	BJ6T_06850	BBta_0221	BRADO0131	mlr4636	RSULL_02073	RHE_CH00308	RL0326	WP_027510602.1	NGR_c36640	SMc00406
AZC_4675	bll0715	BJ6T_06860	BBta_0222	BRADO0130	mlr4635	RSULL_02074	RHE_CH00309	RL0327	WP_027510601.1	NGR_c36650	SMc00407
AZC_1016	bll0717	BJ6T_06900	BBta_0224	BRADO0128	mll5193	RSULL_02077	RHE_CH00312	RL0329	WP_027510598.1	NGR_c36680	SMc00410
AZC_0159	blr0683	BJ6T_06500	BBta_0195	BRADO0160	mll4751	RSULL_02079	RHE_CH00314	RL0331	WP_027510596.1	NGR_c36700	SMc00412
AZC_1013	bll0829	BJ6T_08350	BBta_0002	BRADO0002	mll5580	RSULL_02082	RHE_CH00318	RL0334	WP_027510593.1	NGR_c36750	SMc00415
AZC_4348	bll0668	BJ6T_06350	BBta_0180	BRADO0180	mll4735	RSULL_01965	RHE_CH00322	RL0338	WP_027510694.1	NGR_c36830	SMc00419
AZC_0709	bll4682	BJ6T_50430	BBta_4360	BRADO3987	mll4616	RSULL_07856	RHE_CH00325	RL0340	WP_027510888.1	NGR_c36850	SMc00421
AZC_0707	bll0758	BJ6T_07580	BBta_0084	BRADO0078	mll5345	RSULL_07850	RHE_CH00330	RL0346	WP_027510882.1	NGR_c36910	SMc00461
AZC_0213	blr4045	BJ6T_57730	BBta_3762	BRADO3737	mlr5356	RSULL_07849	RHE_CH00331	RL0347	WP_027510881.1	NGR_c36920	SMc00427
AZC_3913	bll0759	BJ6T_07590	BBta_0083	BRADO0077	mlr3167	RSULL_07834	RHE_CH00342	RL0357	WP_027510865.1	NGR_c37070	SMc01161
AZC_3918	bll0760	BJ6T_07600	BBta_0082	BRADO0076	mlr3166	RSULL_07819	RHE_CH00353	RL0370	WP_027510850.1	NGR_c37120	SMc01156
AZC_3919	bll0761	BJ6T_07610	BBta_0081	BRADO0075	mlr3165	RSULL_07818	RHE_CH00354	RL0371	WP_027510849.1	NGR_c37130	SMc01155
AZC_0800	blr0762	BJ6T_07620	BBta_0080	BRADO0074	mll5585	RSULL_07817	RHE_CH00355	RL0372	WP_027510848.1	NGR_c37140	SMc01154
AZC_0802	bll3036	BJ6T_67310	BBta_3005	BRADO2663	mll5584	RSULL_07816	RHE_CH00356	RL0373	WP_027510847.1	NGR_c37150	SMc01153
AZC_1015	bsl0832	BJ6T_08370	BBta_7874	BRADO7143	mll5582	RSULL_07815	RHE_CH00357	RL0374	WP_027510846.1	NGR_c37160	SMc01152
AZC_2528	bll5368	BJ6T_44190	BBta_5038	BRADO4635	mlr0328	RSULL_01365	RHE_CH01707	RL1806	WP_027509282.1	NGR_c12180	SMc01280
AZC_0553	blr0711	BJ6T_06820	BBta_0220	BRADO0132	mlr5063	RSULL_02103	RHE_CH00259	RL0265	WP_027510573.1	NGR_c36190	SMc00361
AZC_4472	bll0670	BJ6T_06370	BBta_0182	BRADO0178	mlr4632	RSULL_01972	RHE_CH00319	RL0335	WP_027510689.1	NGR_c36760	SMc00416
AZC_3616	blr4338	BJ6T_54800	BBta_3965	BRADO3539	mlr0015	RSULL_04891	RHE_CH02254	RL2583	WP_027512439.1	NGR_c15400	SMc00529
AZC_3123	bll5562	BJ6T_41930	BBta_4919	BRADO3233	mlr4393	RSULL_03630	RHE_CH02179	RL2505	WP_027513144.1	NGR_c00660	SMc01090
AZC_0413	blr5498	BJ6T_43360	BBta_7516	BRADO0667	mlr4867	RSULL_03508	RHE_CH03117	RL3561	WP_027508281.1	NGR_c23800	SM_b21003
AZC_3501	blr2485	BJ6T_73420	BBta_2300	BRADO1976	mll2707	RSULL_03431	RHE_CH03038	RL3486	WP_027508358.1	NGR_c16730	SMc00187
AZC_4160	blr4126	BJ6T_56870	BBta_3853	BRADO3345	mll7961	RSULL_00002	RHE_CH01487	RL1595	WP_027508617.1	NGR_c09320	SMc00614
AZC_1037	blr1746	BJ6T_80730	BBta_5921	BRADO5436	mlr5909	RSULL_00062	RHE_PD00198	pRL100158	WP_027513826.1	NGR234_417	SMa0873
AZC_2240	blr1182	BJ6T_86830	BBta_0840	BRADO6692	mll7516	RSULL_00565	RHE_CH00978	RL1061	WP_027507688.1	NGR_c05420	SMc00451
AZC_2954	blr1176	BJ6T_86890	BBta_0834	BRADO6700	mlr7498	RSULL_00590	RHE_CH00959	RL1028	WP_027507710.1	NGR_c05300	SMc00014
