# Supplementary material for: Pangenomics of the Symbiotic Rhizobiales. Core and Accessory Functions Across a Group Endowed with High Levels of Genomic Plasticity
Source: Microorganisms. 2021 Feb 16;9(2):407. doi: 10.3390/microorganisms9020407 (PMC7920277; doi:10.3390/microorganisms9020407)
Supplement: Supplementary file 1 [file microorganisms-09-00407-s001.zip › Supplementary dataset S2.xlsx]

## Sheet: Biological process
	Reference Genome: Rhizobium leguminosarum bv. viciae 3841
	Biological process		Whole genome		Core genome	Difference	log 2 fold change
		n.	%		%
	metabolic process (GO:0008152)	830	14.5819	106	11.1462	-3.43571	-0.387629
	transport (GO:0006810)	653	11.4722	25	2.62881	-8.84343	-2.12566
	regulation of transcription, DNA-dependent (GO:0006355)	609	10.6992	32	3.36488	-7.33435	-1.66888
	oxidation reduction (GO:0055114)	487	8.55587	78	8.20189	-0.353975	-0.0609573
	two-component signal transduction system (phosphorelay) (GO:0000160)	135	2.37175	13	1.36698	-1.00477	-0.794957
	transmembrane transport (GO:0055085)	134	2.35418	5	0.525762	-1.82842	-2.16274
	regulation of transcription (GO:0045449)	129	2.26634	3	0.315457	-1.95088	-2.84485
	signal transduction (GO:0007165)	114	2.00281	3	0.315457	-1.68735	-2.66651
	carbohydrate metabolic process (GO:0005975)	108	1.8974	4	0.42061	-1.47679	-2.17347
	biosynthetic process (GO:0009058)	95	1.66901	22	2.31335	0.644345	0.470994
	translation (GO:0006412)	95	1.66901	69	7.25552	5.58651	2.12009
	proteolysis (GO:0006508)	77	1.35278	19	1.9979	0.645121	0.562559
	phosphorylation (GO:0016310)	59	1.03654	5	0.525762	-0.51078	-0.979297
	peptidyl-histidine phosphorylation (GO:0018106)	55	0.966268	3	0.315457	-0.650811	-1.61498
	transposition, DNA-mediated (GO:0006313)	55	0.966268	0	0	-0.966268	#NUM!
	DNA repair (GO:0006281)	54	0.9487	25	2.62881	1.68011	1.47039
	DNA recombination (GO:0006310)	52	0.913563	14	1.47213	0.558572	0.688334
	peptide transport (GO:0015833)	44	0.773015	1	0.105152	-0.667862	-2.87801
	chemotaxis (GO:0006935)	43	0.755446	0	0	-0.755446	#NUM!
	DNA integration (GO:0015074)	41	0.720309	2	0.210305	-0.510004	-1.77613
	cellular metabolic process (GO:0044237)	38	0.667604	3	0.315457	-0.352146	-1.08155
	protein secretion (GO:0009306)	36	0.632467	0	0	-0.632467	#NUM!
	response to stress (GO:0006950)	30	0.527056	1	0.105152	-0.421903	-2.32547
	nitrogen compound metabolic process (GO:0006807)	29	0.509487	7	0.736067	0.22658	0.530792
	cyclic nucleotide biosynthetic process (GO:0009190)	28	0.491918	0	0	-0.491918	#NUM!
	intracellular signaling cascade (GO:0007242)	28	0.491918	0	0	-0.491918	#NUM!
	amino acid transport (GO:0006865)	27	0.47435	1	0.105152	-0.369197	-2.17347
	cell redox homeostasis (GO:0045454)	26	0.456781	7	0.736067	0.279286	0.688334
	DNA replication (GO:0006260)	26	0.456781	11	1.15668	0.699896	1.34041
	cellular amino acid metabolic process (GO:0006520)	25	0.439213	7	0.736067	0.296854	0.744917
	transcription initiation (GO:0006352)	24	0.421644	4	0.42061	-0.00103453	-0.00354409
	ciliary or flagellar motility (GO:0001539)	23	0.404076	0	0	-0.404076	#NUM!
	tRNA aminoacylation for protein translation (GO:0006418)	23	0.404076	15	1.57729	1.17321	1.96475
	fatty acid biosynthetic process (GO:0006633)	19	0.333802	13	1.36698	1.03318	2.03393
	protein folding (GO:0006457)	19	0.333802	6	0.630915	0.297113	0.918453
	response to antibiotic (GO:0046677)	19	0.333802	4	0.42061	0.0868081	0.333491
	cobalamin biosynthetic process (GO:0009236)	18	0.316233	9	0.946372	0.630139	1.58142
	peptidoglycan biosynthetic process (GO:0009252)	18	0.316233	11	1.15668	0.840444	1.87093
	cellular aromatic compound metabolic process (GO:0006725)	17	0.298665	0	0	-0.298665	#NUM!
	lipid metabolic process (GO:0006629)	17	0.298665	0	0	-0.298665	#NUM!
	metal ion transport (GO:0030001)	17	0.298665	0	0	-0.298665	#NUM!
	pentose-phosphate shunt (GO:0006098)	17	0.298665	1	0.105152	-0.193512	-1.50604
	tRNA processing (GO:0008033)	16	0.281096	11	1.15668	0.875581	2.04085
	glycerol metabolic process (GO:0006071)	15	0.263528	0	0	-0.263528	#NUM!
	protein transport (GO:0015031)	15	0.263528	3	0.315457	0.0519297	0.25949
	cation transport (GO:0006812)	14	0.245959	1	0.105152	-0.140807	-1.22594
	potassium ion transport (GO:0006813)	14	0.245959	3	0.315457	0.0694982	0.359026
	glycolysis (GO:0006096)	13	0.228391	7	0.736067	0.507677	1.68833
	histidine biosynthetic process (GO:0000105)	13	0.228391	8	0.84122	0.612829	1.88098
	methylation (GO:0032259)	13	0.228391	3	0.315457	0.0870667	0.465941
	RNA processing (GO:0006396)	13	0.228391	6	0.630915	0.402524	1.46594
	lipopolysaccharide biosynthetic process (GO:0009103)	12	0.210822	2	0.210305	-0.000517264	-0.00354409
	nucleoside metabolic process (GO:0009116)	12	0.210822	3	0.315457	0.104635	0.581418
	riboflavin biosynthetic process (GO:0009231)	12	0.210822	1	0.105152	-0.10567	-1.00354
	unidirectional conjugation (GO:0009291)	12	0.210822	0	0	-0.210822	#NUM!
	ATP synthesis coupled proton transport (GO:0015986)	11	0.193254	7	0.736067	0.542814	1.92934
	peptidoglycan-based cell wall biogenesis (GO:0009273)	11	0.193254	6	0.630915	0.437661	1.70695
	phosphate transport (GO:0006817)	11	0.193254	1	0.105152	-0.0881012	-0.878013
	respiratory electron transport chain (GO:0022904)	11	0.193254	4	0.42061	0.227356	1.12199
	RNA modification (GO:0009451)	11	0.193254	5	0.525762	0.332509	1.44391
	ATP biosynthetic process (GO:0006754)	10	0.175685	1	0.105152	-0.0705327	-0.74051
	ATP synthesis coupled electron transport (GO:0042773)	10	0.175685	5	0.525762	0.350077	1.58142
	cell division (GO:0051301)	10	0.175685	6	0.630915	0.45523	1.84445
	DNA metabolic process (GO:0006259)	10	0.175685	6	0.630915	0.45523	1.84445
	Mo-molybdopterin cofactor biosynthetic process (GO:0006777)	10	0.175685	5	0.525762	0.350077	1.58142
	polysaccharide biosynthetic process (GO:0000271)	10	0.175685	0	0	-0.175685	#NUM!
	tetracycline transport (GO:0015904)	10	0.175685	1	0.105152	-0.0705327	-0.74051
	cell wall macromolecule catabolic process (GO:0016998)	9	0.158117	0	0	-0.158117	#NUM!
	cytochrome complex assembly (GO:0017004)	9	0.158117	3	0.315457	0.157341	0.996456
	folic acid and derivative biosynthetic process (GO:0009396)	9	0.158117	1	0.105152	-0.0529642	-0.588507
	glycine catabolic process (GO:0006546)	9	0.158117	0	0	-0.158117	#NUM!
	nitrogen fixation (GO:0009399)	9	0.158117	5	0.525762	0.367646	1.73342
	nucleobase, nucleoside, nucleotide and nucleic acid metabolic process (GO:0006139)	9	0.158117	5	0.525762	0.367646	1.73342
	phosphoenolpyruvate-dependent sugar phosphotransferase system (GO:0009401)	9	0.158117	3	0.315457	0.157341	0.996456
	antibiotic biosynthetic process (GO:0017000)	8	0.140548	1	0.105152	-0.0353957	-0.418582
	carbohydrate transport (GO:0008643)	8	0.140548	0	0	-0.140548	#NUM!
	cellular amino acid biosynthetic process (GO:0008652)	8	0.140548	8	0.84122	0.700672	2.58142
	cellular process (GO:0009987)	8	0.140548	1	0.105152	-0.0353957	-0.418582
	'de novo' IMP biosynthetic process (GO:0006189)	8	0.140548	5	0.525762	0.385214	1.90335
	electron transport chain (GO:0022900)	8	0.140548	4	0.42061	0.280062	1.58142
	glycerol-3-phosphate metabolic process (GO:0006072)	8	0.140548	0	0	-0.140548	#NUM!
	porphyrin biosynthetic process (GO:0006779)	8	0.140548	4	0.42061	0.280062	1.58142
	rRNA processing (GO:0006364)	8	0.140548	5	0.525762	0.385214	1.90335
	tricarboxylic acid cycle (GO:0006099)	8	0.140548	6	0.630915	0.490367	2.16638
	base-excision repair (GO:0006284)	7	0.12298	2	0.210305	0.0873253	0.774063
	conjugation (GO:0000746)	7	0.12298	0	0	-0.12298	#NUM!
	phosphonate transport (GO:0015716)	7	0.12298	2	0.210305	0.0873253	0.774063
	proline biosynthetic process (GO:0006561)	7	0.12298	3	0.315457	0.192478	1.35903
	protein metabolic process (GO:0019538)	7	0.12298	5	0.525762	0.402783	2.09599
	valine metabolic process (GO:0006573)	7	0.12298	2	0.210305	0.0873253	0.774063
	aerobic respiration (GO:0009060)	6	0.105411	2	0.210305	0.104894	0.996456
	alcohol metabolic process (GO:0006066)	6	0.105411	0	0	-0.105411	#NUM!
	arginine biosynthetic process (GO:0006526)	6	0.105411	2	0.210305	0.104894	0.996456
	aromatic amino acid family biosynthetic process (GO:0009073)	6	0.105411	1	0.105152	-0.000258632	-0.00354409
	cell cycle (GO:0007049)	6	0.105411	2	0.210305	0.104894	0.996456
	cellular amino acid catabolic process (GO:0009063)	6	0.105411	0	0	-0.105411	#NUM!
	C-terminal protein amino acid methylation (GO:0006481)	6	0.105411	0	0	-0.105411	#NUM!
	DNA topological change (GO:0006265)	6	0.105411	5	0.525762	0.420351	2.31838
	glutamine biosynthetic process (GO:0006542)	6	0.105411	1	0.105152	-0.000258632	-0.00354409
	glutamine metabolic process (GO:0006541)	6	0.105411	2	0.210305	0.104894	0.996456
	high-affinity iron ion transport (GO:0006827)	6	0.105411	0	0	-0.105411	#NUM!
	intracellular protein transport (GO:0006886)	6	0.105411	1	0.105152	-0.000258632	-0.00354409
	iron-sulfur cluster assembly (GO:0016226)	6	0.105411	3	0.315457	0.210046	1.58142
	isoprenoid biosynthetic process (GO:0008299)	6	0.105411	3	0.315457	0.210046	1.58142
	lysine biosynthetic process via diaminopimelate (GO:0009089)	6	0.105411	4	0.42061	0.315199	1.99646
	NAD biosynthetic process (GO:0009435)	6	0.105411	0	0	-0.105411	#NUM!
	peptidoglycan catabolic process (GO:0009253)	6	0.105411	1	0.105152	-0.000258632	-0.00354409
	phospholipid biosynthetic process (GO:0008654)	6	0.105411	3	0.315457	0.210046	1.58142
	photosynthesis (GO:0015979)	6	0.105411	0	0	-0.105411	#NUM!
	polysaccharide transport (GO:0015774)	6	0.105411	0	0	-0.105411	#NUM!
	protein complex assembly (GO:0006461)	6	0.105411	4	0.42061	0.315199	1.99646
	protein modification process (GO:0006464)	6	0.105411	1	0.105152	-0.000258632	-0.00354409
	pseudouridine synthesis (GO:0001522)	6	0.105411	3	0.315457	0.210046	1.58142
	pyridoxine biosynthetic process (GO:0008615)	6	0.105411	2	0.210305	0.104894	0.996456
	sulfate transport (GO:0008272)	6	0.105411	2	0.210305	0.104894	0.996456
	tetrahydrofolate metabolic process (GO:0046653)	6	0.105411	0	0	-0.105411	#NUM!
	branched chain family amino acid biosynthetic process (GO:0009082)	5	0.0878426	4	0.42061	0.332767	2.25949
	carboxylic acid metabolic process (GO:0019752)	5	0.0878426	1	0.105152	0.0173099	0.25949
	coenzyme A biosynthetic process (GO:0015937)	5	0.0878426	4	0.42061	0.332767	2.25949
	copper ion transport (GO:0006825)	5	0.0878426	0	0	-0.0878426	#NUM!
	leucine biosynthetic process (GO:0009098)	5	0.0878426	4	0.42061	0.332767	2.25949
	lipid biosynthetic process (GO:0008610)	5	0.0878426	1	0.105152	0.0173099	0.25949
	lipid glycosylation (GO:0030259)	5	0.0878426	1	0.105152	0.0173099	0.25949
	polyamine biosynthetic process (GO:0006596)	5	0.0878426	1	0.105152	0.0173099	0.25949
	proton transport (GO:0015992)	5	0.0878426	3	0.315457	0.227615	1.84445
	purine nucleotide biosynthetic process (GO:0006164)	5	0.0878426	4	0.42061	0.332767	2.25949
	response to oxidative stress (GO:0006979)	5	0.0878426	0	0	-0.0878426	#NUM!
	response to toxin (GO:0009636)	5	0.0878426	0	0	-0.0878426	#NUM!
	tetrapyrrole biosynthetic process (GO:0033014)	5	0.0878426	0	0	-0.0878426	#NUM!
	thiamin biosynthetic process (GO:0009228)	5	0.0878426	0	0	-0.0878426	#NUM!
	translational elongation (GO:0006414)	5	0.0878426	3	0.315457	0.227615	1.84445
	translational termination (GO:0006415)	5	0.0878426	4	0.42061	0.332767	2.25949
	aromatic amino acid family metabolic process (GO:0009072)	4	0.0702741	0	0	-0.0702741	#NUM!
	cellular carbohydrate metabolic process (GO:0044262)	4	0.0702741	2	0.210305	0.140031	1.58142
	cellular protein metabolic process (GO:0044267)	4	0.0702741	0	0	-0.0702741	#NUM!
	cysteine biosynthetic process from serine (GO:0006535)	4	0.0702741	2	0.210305	0.140031	1.58142
	'de novo' pyrimidine base biosynthetic process (GO:0006207)	4	0.0702741	3	0.315457	0.245183	2.16638
	DNA methylation (GO:0006306)	4	0.0702741	1	0.105152	0.0348784	0.581418
	DNA modification (GO:0006304)	4	0.0702741	0	0	-0.0702741	#NUM!
	double-strand break repair via nonhomologous end joining (GO:0006303)	4	0.0702741	0	0	-0.0702741	#NUM!
	fucose metabolic process (GO:0006004)	4	0.0702741	0	0	-0.0702741	#NUM!
	galactose metabolic process (GO:0006012)	4	0.0702741	1	0.105152	0.0348784	0.581418
	gluconeogenesis (GO:0006094)	4	0.0702741	1	0.105152	0.0348784	0.581418
	glucose metabolic process (GO:0006006)	4	0.0702741	1	0.105152	0.0348784	0.581418
	glutamate biosynthetic process (GO:0006537)	4	0.0702741	2	0.210305	0.140031	1.58142
	histidine catabolic process (GO:0006548)	4	0.0702741	0	0	-0.0702741	#NUM!
	lipid A biosynthetic process (GO:0009245)	4	0.0702741	1	0.105152	0.0348784	0.581418
	mitochondrial electron transport, cytochrome c to oxygen (GO:0006123)	4	0.0702741	2	0.210305	0.140031	1.58142
	multidrug transport (GO:0006855)	4	0.0702741	0	0	-0.0702741	#NUM!
	nodulation (GO:0009877)	4	0.0702741	0	0	-0.0702741	#NUM!
	nucleotide-excision repair (GO:0006289)	4	0.0702741	4	0.42061	0.350336	2.58142
	pantothenate biosynthetic process (GO:0015940)	4	0.0702741	0	0	-0.0702741	#NUM!
	positive regulation of transcription (GO:0045941)	4	0.0702741	0	0	-0.0702741	#NUM!
	protein amino acid dephosphorylation (GO:0006470)	4	0.0702741	1	0.105152	0.0348784	0.581418
	protein amino acid methylation (GO:0006479)	4	0.0702741	0	0	-0.0702741	#NUM!
	protein catabolic process (GO:0030163)	4	0.0702741	3	0.315457	0.245183	2.16638
	protocatechuate catabolic process (GO:0019619)	4	0.0702741	1	0.105152	0.0348784	0.581418
	purine base biosynthetic process (GO:0009113)	4	0.0702741	2	0.210305	0.140031	1.58142
	queuosine biosynthetic process (GO:0008616)	4	0.0702741	3	0.315457	0.245183	2.16638
	regulation of cell shape (GO:0008360)	4	0.0702741	3	0.315457	0.245183	2.16638
	terpenoid biosynthetic process (GO:0016114)	4	0.0702741	2	0.210305	0.140031	1.58142
	tRNA modification (GO:0006400)	4	0.0702741	3	0.315457	0.245183	2.16638
	tryptophan metabolic process (GO:0006568)	4	0.0702741	3	0.315457	0.245183	2.16638
	ubiquinone biosynthetic process (GO:0006744)	4	0.0702741	3	0.315457	0.245183	2.16638
	urea metabolic process (GO:0019627)	4	0.0702741	1	0.105152	0.0348784	0.581418
	alanyl-tRNA aminoacylation (GO:0006419)	3	0.0527056	1	0.105152	0.0524469	0.996456
	arginyl-tRNA aminoacylation (GO:0006420)	3	0.0527056	1	0.105152	0.0524469	0.996456
	catechol metabolic process (GO:0009712)	3	0.0527056	0	0	-0.0527056	#NUM!
	chlorophyll biosynthetic process (GO:0015995)	3	0.0527056	0	0	-0.0527056	#NUM!
	chromosome segregation (GO:0007059)	3	0.0527056	1	0.105152	0.0524469	0.996456
	citrate transport (GO:0015746)	3	0.0527056	0	0	-0.0527056	#NUM!
	diaminopimelate biosynthetic process (GO:0019877)	3	0.0527056	1	0.105152	0.0524469	0.996456
	dicarboxylic acid transport (GO:0006835)	3	0.0527056	0	0	-0.0527056	#NUM!
	D-ribose metabolic process (GO:0006014)	3	0.0527056	0	0	-0.0527056	#NUM!
	extracellular polysaccharide biosynthetic process (GO:0045226)	3	0.0527056	0	0	-0.0527056	#NUM!
	fatty acid metabolic process (GO:0006631)	3	0.0527056	1	0.105152	0.0524469	0.996456
	glucuronate catabolic process (GO:0006064)	3	0.0527056	0	0	-0.0527056	#NUM!
	glycogen biosynthetic process (GO:0005978)	3	0.0527056	0	0	-0.0527056	#NUM!
	glycyl-tRNA aminoacylation (GO:0006426)	3	0.0527056	2	0.210305	0.157599	1.99646
	heme transport (GO:0015886)	3	0.0527056	2	0.210305	0.157599	1.99646
	histidine metabolic process (GO:0006547)	3	0.0527056	0	0	-0.0527056	#NUM!
	ketone body catabolic process (GO:0046952)	3	0.0527056	0	0	-0.0527056	#NUM!
	methionine biosynthetic process (GO:0009086)	3	0.0527056	2	0.210305	0.157599	1.99646
	molybdate ion transport (GO:0015689)	3	0.0527056	0	0	-0.0527056	#NUM!
	negative regulation of transcription (GO:0016481)	3	0.0527056	0	0	-0.0527056	#NUM!
	negative regulation of transcription, DNA-dependent (GO:0045892)	3	0.0527056	0	0	-0.0527056	#NUM!
	one-carbon metabolic process (GO:0006730)	3	0.0527056	2	0.210305	0.157599	1.99646
	oxygen transport (GO:0015671)	3	0.0527056	0	0	-0.0527056	#NUM!
	poly-hydroxybutyrate biosynthetic process (GO:0042619)	3	0.0527056	1	0.105152	0.0524469	0.996456
	propionate catabolic process (GO:0019543)	3	0.0527056	0	0	-0.0527056	#NUM!
	protein amino acid phosphorylation (GO:0006468)	3	0.0527056	0	0	-0.0527056	#NUM!
	protein secretion by the type I secretion system (GO:0030253)	3	0.0527056	0	0	-0.0527056	#NUM!
	protein targeting (GO:0006605)	3	0.0527056	1	0.105152	0.0524469	0.996456
	pyrimidine nucleotide biosynthetic process (GO:0006221)	3	0.0527056	2	0.210305	0.157599	1.99646
	RNA metabolic process (GO:0016070)	3	0.0527056	2	0.210305	0.157599	1.99646
	rRNA modification (GO:0000154)	3	0.0527056	1	0.105152	0.0524469	0.996456
	threonine biosynthetic process (GO:0009088)	3	0.0527056	3	0.315457	0.262752	2.58142
	transcription (GO:0006350)	3	0.0527056	3	0.315457	0.262752	2.58142
	transcription, DNA-dependent (GO:0006351)	3	0.0527056	2	0.210305	0.157599	1.99646
	translational initiation (GO:0006413)	3	0.0527056	3	0.315457	0.262752	2.58142
	trehalose biosynthetic process (GO:0005992)	3	0.0527056	0	0	-0.0527056	#NUM!
	tRNA aminoacylation (GO:0043039)	3	0.0527056	2	0.210305	0.157599	1.99646
	UDP-glucose metabolic process (GO:0006011)	3	0.0527056	1	0.105152	0.0524469	0.996456
	alanine metabolic process (GO:0006522)	2	0.035137	0	0	-0.035137	#NUM!
	apoptosis (GO:0006915)	2	0.035137	0	0	-0.035137	#NUM!
	arginine metabolic process (GO:0006525)	2	0.035137	1	0.105152	0.0700154	1.58142
	ATP metabolic process (GO:0046034)	2	0.035137	2	0.210305	0.175168	2.58142
	carbohydrate biosynthetic process (GO:0016051)	2	0.035137	0	0	-0.035137	#NUM!
	catabolic process (GO:0009056)	2	0.035137	0	0	-0.035137	#NUM!
	cell adhesion (GO:0007155)	2	0.035137	0	0	-0.035137	#NUM!
	cellular component movement (GO:0006928)	2	0.035137	0	0	-0.035137	#NUM!
	cellular iron ion homeostasis (GO:0006879)	2	0.035137	1	0.105152	0.0700154	1.58142
	chitin catabolic process (GO:0006032)	2	0.035137	0	0	-0.035137	#NUM!
	cobalt ion transport (GO:0006824)	2	0.035137	0	0	-0.035137	#NUM!
	conjugation with cellular fusion (GO:0000747)	2	0.035137	0	0	-0.035137	#NUM!
	deoxyribonucleotide catabolic process (GO:0009264)	2	0.035137	0	0	-0.035137	#NUM!
	dephosphorylation (GO:0016311)	2	0.035137	0	0	-0.035137	#NUM!
	DNA catabolic process (GO:0006308)	2	0.035137	2	0.210305	0.175168	2.58142
	DNA replication, synthesis of RNA primer (GO:0006269)	2	0.035137	0	0	-0.035137	#NUM!
	DNA unwinding during replication (GO:0006268)	2	0.035137	1	0.105152	0.0700154	1.58142
	flagellum assembly (GO:0009296)	2	0.035137	0	0	-0.035137	#NUM!
	flagellum organization (GO:0043064)	2	0.035137	0	0	-0.035137	#NUM!
	galactitol metabolic process (GO:0019402)	2	0.035137	0	0	-0.035137	#NUM!
	GDP-mannose metabolic process (GO:0019673)	2	0.035137	0	0	-0.035137	#NUM!
	glutathione biosynthetic process (GO:0006750)	2	0.035137	2	0.210305	0.175168	2.58142
	glycerol ether metabolic process (GO:0006662)	2	0.035137	1	0.105152	0.0700154	1.58142
	glycine metabolic process (GO:0006544)	2	0.035137	1	0.105152	0.0700154	1.58142
	glycogen catabolic process (GO:0005980)	2	0.035137	0	0	-0.035137	#NUM!
	guanosine tetraphosphate metabolic process (GO:0015969)	2	0.035137	1	0.105152	0.0700154	1.58142
	histidyl-tRNA aminoacylation (GO:0006427)	2	0.035137	1	0.105152	0.0700154	1.58142
	homophilic cell adhesion (GO:0007156)	2	0.035137	0	0	-0.035137	#NUM!
	iron ion transport (GO:0006826)	2	0.035137	1	0.105152	0.0700154	1.58142
	leucyl-tRNA aminoacylation (GO:0006429)	2	0.035137	1	0.105152	0.0700154	1.58142
	lipoate biosynthetic process (GO:0009107)	2	0.035137	1	0.105152	0.0700154	1.58142
	lipoprotein biosynthetic process (GO:0042158)	2	0.035137	1	0.105152	0.0700154	1.58142
	L-phenylalanine catabolic process (GO:0006559)	2	0.035137	0	0	-0.035137	#NUM!
	L-serine biosynthetic process (GO:0006564)	2	0.035137	2	0.210305	0.175168	2.58142
	lysyl-tRNA aminoacylation (GO:0006430)	2	0.035137	1	0.105152	0.0700154	1.58142
	macromolecule biosynthetic process (GO:0009059)	2	0.035137	1	0.105152	0.0700154	1.58142
	mannose metabolic process (GO:0006013)	2	0.035137	0	0	-0.035137	#NUM!
	methionine metabolic process (GO:0006555)	2	0.035137	1	0.105152	0.0700154	1.58142
	methionyl-tRNA aminoacylation (GO:0006431)	2	0.035137	1	0.105152	0.0700154	1.58142
	mismatch repair (GO:0006298)	2	0.035137	2	0.210305	0.175168	2.58142
	mRNA catabolic process (GO:0006402)	2	0.035137	1	0.105152	0.0700154	1.58142
	nitrate assimilation (GO:0042128)	2	0.035137	0	0	-0.035137	#NUM!
	nitrate transport (GO:0015706)	2	0.035137	2	0.210305	0.175168	2.58142
	nucleotide biosynthetic process (GO:0009165)	2	0.035137	1	0.105152	0.0700154	1.58142
	nucleotide catabolic process (GO:0009166)	2	0.035137	0	0	-0.035137	#NUM!
	oligosaccharide biosynthetic process (GO:0009312)	2	0.035137	0	0	-0.035137	#NUM!
	organic acid metabolic process (GO:0006082)	2	0.035137	0	0	-0.035137	#NUM!
	peptidoglycan turnover (GO:0009254)	2	0.035137	0	0	-0.035137	#NUM!
	phenylalanyl-tRNA aminoacylation (GO:0006432)	2	0.035137	2	0.210305	0.175168	2.58142
	polysaccharide metabolic process (GO:0005976)	2	0.035137	0	0	-0.035137	#NUM!
	protein import (GO:0017038)	2	0.035137	2	0.210305	0.175168	2.58142
	protein polymerization (GO:0051258)	2	0.035137	0	0	-0.035137	#NUM!
	protein secretion by the type II secretion system (GO:0015628)	2	0.035137	0	0	-0.035137	#NUM!
	protein-heme linkage (GO:0017003)	2	0.035137	0	0	-0.035137	#NUM!
	pyridine nucleotide biosynthetic process (GO:0019363)	2	0.035137	1	0.105152	0.0700154	1.58142
	regulation of nitrogen utilization (GO:0006808)	2	0.035137	1	0.105152	0.0700154	1.58142
	regulation of protein amino acid phosphorylation (GO:0001932)	2	0.035137	0	0	-0.035137	#NUM!
	respiratory chain complex IV assembly (GO:0008535)	2	0.035137	1	0.105152	0.0700154	1.58142
	response to heat (GO:0009408)	2	0.035137	2	0.210305	0.175168	2.58142
	siderophore transport (GO:0015891)	2	0.035137	0	0	-0.035137	#NUM!
	SOS response (GO:0009432)	2	0.035137	1	0.105152	0.0700154	1.58142
	spore germination (GO:0009847)	2	0.035137	0	0	-0.035137	#NUM!
	SRP-dependent cotranslational protein targeting to membrane (GO:0006614)	2	0.035137	1	0.105152	0.0700154	1.58142
	sulfur metabolic process (GO:0006790)	2	0.035137	1	0.105152	0.0700154	1.58142
	superoxide metabolic process (GO:0006801)	2	0.035137	1	0.105152	0.0700154	1.58142
	tetrahydrobiopterin biosynthetic process (GO:0006729)	2	0.035137	0	0	-0.035137	#NUM!
	tetrahydrofolate biosynthetic process (GO:0046654)	2	0.035137	0	0	-0.035137	#NUM!
	transcription termination (GO:0006353)	2	0.035137	2	0.210305	0.175168	2.58142
	tryptophan biosynthetic process (GO:0000162)	2	0.035137	1	0.105152	0.0700154	1.58142
	tyrosyl-tRNA aminoacylation (GO:0006437)	2	0.035137	1	0.105152	0.0700154	1.58142
	UDP-N-acetylgalactosamine biosynthetic process (GO:0019277)	2	0.035137	1	0.105152	0.0700154	1.58142
	UMP biosynthetic process (GO:0006222)	2	0.035137	1	0.105152	0.0700154	1.58142
	acetyl-CoA metabolic process (GO:0006084)	1	0.0175685	0	0	-0.0175685	#NUM!
	activation of protein kinase C activity by G-protein coupled receptor protein signaling pathway (GO:0007205)	1	0.0175685	0	0	-0.0175685	#NUM!
	acyl-CoA metabolic process (GO:0006637)	1	0.0175685	1	0.105152	0.087584	2.58142
	adenine catabolic process (GO:0006146)	1	0.0175685	0	0	-0.0175685	#NUM!
	adenine salvage (GO:0006168)	1	0.0175685	1	0.105152	0.087584	2.58142
	alkylphosphonate transport (GO:0042916)	1	0.0175685	1	0.105152	0.087584	2.58142
	allantoin biosynthetic process (GO:0019428)	1	0.0175685	0	0	-0.0175685	#NUM!
	allantoin catabolic process (GO:0000256)	1	0.0175685	0	0	-0.0175685	#NUM!
	amine catabolic process (GO:0009310)	1	0.0175685	0	0	-0.0175685	#NUM!
	amine metabolic process (GO:0009308)	1	0.0175685	0	0	-0.0175685	#NUM!
	amino sugar metabolic process (GO:0006040)	1	0.0175685	0	0	-0.0175685	#NUM!
	antibiotic catabolic process (GO:0017001)	1	0.0175685	0	0	-0.0175685	#NUM!
	arginine biosynthetic process via ornithine (GO:0042450)	1	0.0175685	1	0.105152	0.087584	2.58142
	aromatic compound catabolic process (GO:0019439)	1	0.0175685	0	0	-0.0175685	#NUM!
	asparagine biosynthetic process (GO:0006529)	1	0.0175685	0	0	-0.0175685	#NUM!
	aspartyl-tRNA aminoacylation (GO:0006422)	1	0.0175685	1	0.105152	0.087584	2.58142
	barrier septum formation (GO:0000917)	1	0.0175685	0	0	-0.0175685	#NUM!
	benzoate catabolic process (GO:0043639)	1	0.0175685	0	0	-0.0175685	#NUM!
	betaine biosynthetic process (GO:0006578)	1	0.0175685	0	0	-0.0175685	#NUM!
	beta-lactam antibiotic catabolic process (GO:0030655)	1	0.0175685	0	0	-0.0175685	#NUM!
	branched chain family amino acid metabolic process (GO:0009081)	1	0.0175685	0	0	-0.0175685	#NUM!
	cAMP biosynthetic process (GO:0006171)	1	0.0175685	0	0	-0.0175685	#NUM!
	capsule polysaccharide biosynthetic process (GO:0045227)	1	0.0175685	0	0	-0.0175685	#NUM!
	carbohydrate catabolic process (GO:0016052)	1	0.0175685	0	0	-0.0175685	#NUM!
	carbon utilization (GO:0015976)	1	0.0175685	0	0	-0.0175685	#NUM!
	carbon utilization by fixation of carbon dioxide (GO:0015977)	1	0.0175685	0	0	-0.0175685	#NUM!
	carotenoid biosynthetic process (GO:0016117)	1	0.0175685	0	0	-0.0175685	#NUM!
	catechol catabolic process (GO:0019614)	1	0.0175685	0	0	-0.0175685	#NUM!
	CDP-diacylglycerol metabolic process (GO:0046341)	1	0.0175685	1	0.105152	0.087584	2.58142
	cell morphogenesis (GO:0000902)	1	0.0175685	1	0.105152	0.087584	2.58142
	cellular aldehyde metabolic process (GO:0006081)	1	0.0175685	0	0	-0.0175685	#NUM!
	cellular biosynthetic process (GO:0044249)	1	0.0175685	1	0.105152	0.087584	2.58142
	cellular cell wall organization (GO:0007047)	1	0.0175685	0	0	-0.0175685	#NUM!
	cellular metabolic compound salvage (GO:0043094)	1	0.0175685	0	0	-0.0175685	#NUM!
	cellular metal ion homeostasis (GO:0006875)	1	0.0175685	0	0	-0.0175685	#NUM!
	cellulose biosynthetic process (GO:0030244)	1	0.0175685	0	0	-0.0175685	#NUM!
	cellulose catabolic process (GO:0030245)	1	0.0175685	0	0	-0.0175685	#NUM!
	chloride transport (GO:0006821)	1	0.0175685	0	0	-0.0175685	#NUM!
	chorismate metabolic process (GO:0046417)	1	0.0175685	0	0	-0.0175685	#NUM!
	chromate transport (GO:0015703)	1	0.0175685	1	0.105152	0.087584	2.58142
	chromosome organization (GO:0051276)	1	0.0175685	1	0.105152	0.087584	2.58142
	coenzyme biosynthetic process (GO:0009108)	1	0.0175685	1	0.105152	0.087584	2.58142
	cofactor biosynthetic process (GO:0051188)	1	0.0175685	1	0.105152	0.087584	2.58142
	copper ion homeostasis (GO:0055070)	1	0.0175685	0	0	-0.0175685	#NUM!
	CTP biosynthetic process (GO:0006241)	1	0.0175685	1	0.105152	0.087584	2.58142
	cysteine biosynthetic process (GO:0019344)	1	0.0175685	0	0	-0.0175685	#NUM!
	cysteine metabolic process (GO:0006534)	1	0.0175685	0	0	-0.0175685	#NUM!
	cysteinyl-tRNA aminoacylation (GO:0006423)	1	0.0175685	1	0.105152	0.087584	2.58142
	cytidine metabolic process (GO:0046087)	1	0.0175685	0	0	-0.0175685	#NUM!
	defense response (GO:0006952)	1	0.0175685	0	0	-0.0175685	#NUM!
	deoxyribonucleoside diphosphate metabolic process (GO:0009186)	1	0.0175685	0	0	-0.0175685	#NUM!
	detection of stimulus involved in sensory perception (GO:0050906)	1	0.0175685	1	0.105152	0.087584	2.58142
	DNA mediated transformation (GO:0009294)	1	0.0175685	0	0	-0.0175685	#NUM!
	DNA replication initiation (GO:0006270)	1	0.0175685	0	0	-0.0175685	#NUM!
	DNA restriction-modification system (GO:0009307)	1	0.0175685	0	0	-0.0175685	#NUM!
	dTDP biosynthetic process (GO:0006233)	1	0.0175685	1	0.105152	0.087584	2.58142
	dTMP biosynthetic process (GO:0006231)	1	0.0175685	0	0	-0.0175685	#NUM!
	dUTP metabolic process (GO:0046080)	1	0.0175685	1	0.105152	0.087584	2.58142
	Entner-Doudoroff pathway (GO:0009255)	1	0.0175685	0	0	-0.0175685	#NUM!
	enzyme active site formation (GO:0018307)	1	0.0175685	0	0	-0.0175685	#NUM!
	ethanol oxidation (GO:0006069)	1	0.0175685	0	0	-0.0175685	#NUM!
	extracellular carbohydrate transport (GO:0006859)	1	0.0175685	0	0	-0.0175685	#NUM!
	folic acid and derivative metabolic process (GO:0006760)	1	0.0175685	0	0	-0.0175685	#NUM!
	formaldehyde catabolic process (GO:0046294)	1	0.0175685	0	0	-0.0175685	#NUM!
	formate metabolic process (GO:0015942)	1	0.0175685	1	0.105152	0.087584	2.58142
	fumarate metabolic process (GO:0006106)	1	0.0175685	1	0.105152	0.087584	2.58142
	gamma-aminobutyric acid metabolic process (GO:0009448)	1	0.0175685	0	0	-0.0175685	#NUM!
	generation of precursor metabolites and energy (GO:0006091)	1	0.0175685	0	0	-0.0175685	#NUM!
	glucan biosynthetic process (GO:0009250)	1	0.0175685	0	0	-0.0175685	#NUM!
	glutamyl-tRNA aminoacylation (GO:0006424)	1	0.0175685	0	0	-0.0175685	#NUM!
	glutathione metabolic process (GO:0006749)	1	0.0175685	1	0.105152	0.087584	2.58142
	glycerol-3-phosphate catabolic process (GO:0046168)	1	0.0175685	0	0	-0.0175685	#NUM!
	glycine betaine biosynthetic process from choline (GO:0019285)	1	0.0175685	0	0	-0.0175685	#NUM!
	glycine biosynthetic process (GO:0006545)	1	0.0175685	0	0	-0.0175685	#NUM!
	glyoxylate cycle (GO:0006097)	1	0.0175685	0	0	-0.0175685	#NUM!
	glyoxylate metabolic process (GO:0046487)	1	0.0175685	0	0	-0.0175685	#NUM!
	GMP biosynthetic process (GO:0006177)	1	0.0175685	1	0.105152	0.087584	2.58142
	GTP biosynthetic process (GO:0006183)	1	0.0175685	1	0.105152	0.087584	2.58142
	GTP metabolic process (GO:0046039)	1	0.0175685	1	0.105152	0.087584	2.58142
	heme biosynthetic process (GO:0006783)	1	0.0175685	1	0.105152	0.087584	2.58142
	heme O biosynthetic process (GO:0048034)	1	0.0175685	1	0.105152	0.087584	2.58142
	hemolysis by symbiont of host erythrocytes (GO:0019836)	1	0.0175685	0	0	-0.0175685	#NUM!
	hexose metabolic process (GO:0019318)	1	0.0175685	0	0	-0.0175685	#NUM!
	histidine catabolic process to glutamate and formamide (GO:0019556)	1	0.0175685	0	0	-0.0175685	#NUM!
	IMP biosynthetic process (GO:0006188)	1	0.0175685	1	0.105152	0.087584	2.58142
	ion transport (GO:0006811)	1	0.0175685	0	0	-0.0175685	#NUM!
	isocitrate metabolic process (GO:0006102)	1	0.0175685	0	0	-0.0175685	#NUM!
	isoleucine biosynthetic process (GO:0009097)	1	0.0175685	0	0	-0.0175685	#NUM!
	isoleucyl-tRNA aminoacylation (GO:0006428)	1	0.0175685	1	0.105152	0.087584	2.58142
	isopentenyl diphosphate biosynthetic process, mevalonate-independent pathway (GO:0019288)	1	0.0175685	1	0.105152	0.087584	2.58142
	L-arabinose metabolic process (GO:0046373)	1	0.0175685	0	0	-0.0175685	#NUM!
	L-arabinose transport (GO:0042882)	1	0.0175685	0	0	-0.0175685	#NUM!
	lipid transport (GO:0006869)	1	0.0175685	0	0	-0.0175685	#NUM!
	lipopolysaccharide core region biosynthetic process (GO:0009244)	1	0.0175685	0	0	-0.0175685	#NUM!
	lipoprotein metabolic process (GO:0042157)	1	0.0175685	0	0	-0.0175685	#NUM!
	lipoprotein transport (GO:0042953)	1	0.0175685	1	0.105152	0.087584	2.58142
	L-methionine biosynthetic process from homoserine via O-succinyl-L-homoserine and cystathionine (GO:0019281)	1	0.0175685	0	0	-0.0175685	#NUM!
	L-phenylalanine biosynthetic process (GO:0009094)	1	0.0175685	1	0.105152	0.087584	2.58142
	L-serine metabolic process (GO:0006563)	1	0.0175685	1	0.105152	0.087584	2.58142
	magnesium ion transport (GO:0015693)	1	0.0175685	0	0	-0.0175685	#NUM!
	malate metabolic process (GO:0006108)	1	0.0175685	1	0.105152	0.087584	2.58142
	membrane organization (GO:0016044)	1	0.0175685	0	0	-0.0175685	#NUM!
	methionine transport (GO:0015821)	1	0.0175685	1	0.105152	0.087584	2.58142
	methylglyoxal biosynthetic process (GO:0019242)	1	0.0175685	0	0	-0.0175685	#NUM!
	mitochondrial electron transport, NADH to ubiquinone (GO:0006120)	1	0.0175685	1	0.105152	0.087584	2.58142
	molybdopterin cofactor biosynthetic process (GO:0032324)	1	0.0175685	0	0	-0.0175685	#NUM!
	monosaccharide metabolic process (GO:0005996)	1	0.0175685	0	0	-0.0175685	#NUM!
	monovalent inorganic cation transport (GO:0015672)	1	0.0175685	0	0	-0.0175685	#NUM!
	N-acetylglucosamine metabolic process (GO:0006044)	1	0.0175685	0	0	-0.0175685	#NUM!
	negative regulation of flagellum assembly (GO:0045718)	1	0.0175685	0	0	-0.0175685	#NUM!
	nicotinate nucleotide biosynthetic process (GO:0019357)	1	0.0175685	1	0.105152	0.087584	2.58142
	nucleoside biosynthetic process (GO:0009163)	1	0.0175685	0	0	-0.0175685	#NUM!
	nucleotide metabolic process (GO:0009117)	1	0.0175685	0	0	-0.0175685	#NUM!
	nucleotide-sugar metabolic process (GO:0009225)	1	0.0175685	0	0	-0.0175685	#NUM!
	oligosaccharide metabolic process (GO:0009311)	1	0.0175685	0	0	-0.0175685	#NUM!
	pantothenate catabolic process (GO:0015941)	1	0.0175685	1	0.105152	0.087584	2.58142
	pectin catabolic process (GO:0045490)	1	0.0175685	0	0	-0.0175685	#NUM!
	pentose-phosphate shunt, non-oxidative branch (GO:0009052)	1	0.0175685	1	0.105152	0.087584	2.58142
	peptide metabolic process (GO:0006518)	1	0.0175685	0	0	-0.0175685	#NUM!
	phosphate metabolic process (GO:0006796)	1	0.0175685	1	0.105152	0.087584	2.58142
	phosphatidylethanolamine biosynthetic process (GO:0006646)	1	0.0175685	1	0.105152	0.087584	2.58142
	phosphonate metabolic process (GO:0019634)	1	0.0175685	0	0	-0.0175685	#NUM!
	polyamine transport (GO:0015846)	1	0.0175685	1	0.105152	0.087584	2.58142
	polyphosphate biosynthetic process (GO:0006799)	1	0.0175685	1	0.105152	0.087584	2.58142
	positive regulation of RNA elongation from RNA polymerase II promoter (GO:0032968)	1	0.0175685	1	0.105152	0.087584	2.58142
	primary metabolic process (GO:0044238)	1	0.0175685	0	0	-0.0175685	#NUM!
	proline catabolic process (GO:0006562)	1	0.0175685	0	0	-0.0175685	#NUM!
	prolyl-tRNA aminoacylation (GO:0006433)	1	0.0175685	1	0.105152	0.087584	2.58142
	protein amino acid O-linked glycosylation (GO:0006493)	1	0.0175685	0	0	-0.0175685	#NUM!
	protein arginylation (GO:0016598)	1	0.0175685	0	0	-0.0175685	#NUM!
	protein import into mitochondrial matrix (GO:0030150)	1	0.0175685	0	0	-0.0175685	#NUM!
	protein insertion into membrane (GO:0051205)	1	0.0175685	1	0.105152	0.087584	2.58142
	protein lipoylation (GO:0009249)	1	0.0175685	1	0.105152	0.087584	2.58142
	protein secretion by the type III secretion system (GO:0030254)	1	0.0175685	0	0	-0.0175685	#NUM!
	protein tetramerization (GO:0051262)	1	0.0175685	1	0.105152	0.087584	2.58142
	protein transport by the Tat complex (GO:0043953)	1	0.0175685	0	0	-0.0175685	#NUM!
	protein-chromophore linkage (GO:0018298)	1	0.0175685	0	0	-0.0175685	#NUM!
	proteolysis involved in cellular protein catabolic process (GO:0051603)	1	0.0175685	1	0.105152	0.087584	2.58142
	protocatechuate metabolic process (GO:0046278)	1	0.0175685	0	0	-0.0175685	#NUM!
	proton-transporting ATP synthase complex assembly (GO:0043461)	1	0.0175685	0	0	-0.0175685	#NUM!
	purine nucleotide metabolic process (GO:0006163)	1	0.0175685	1	0.105152	0.087584	2.58142
	purine ribonucleoside monophosphate biosynthetic process (GO:0009168)	1	0.0175685	0	0	-0.0175685	#NUM!
	purine ribonucleoside salvage (GO:0006166)	1	0.0175685	0	0	-0.0175685	#NUM!
	purine ribonucleotide biosynthetic process (GO:0009152)	1	0.0175685	1	0.105152	0.087584	2.58142
	pyrimidine base biosynthetic process (GO:0019856)	1	0.0175685	0	0	-0.0175685	#NUM!
	pyrimidine base metabolic process (GO:0006206)	1	0.0175685	0	0	-0.0175685	#NUM!
	pyrimidine nucleoside metabolic process (GO:0006213)	1	0.0175685	0	0	-0.0175685	#NUM!
	pyruvate metabolic process (GO:0006090)	1	0.0175685	1	0.105152	0.087584	2.58142
	regulation of barrier septum formation (GO:0032955)	1	0.0175685	0	0	-0.0175685	#NUM!
	regulation of carbohydrate metabolic process (GO:0006109)	1	0.0175685	0	0	-0.0175685	#NUM!
	regulation of cell cycle (GO:0051726)	1	0.0175685	0	0	-0.0175685	#NUM!
	regulation of DNA repair (GO:0006282)	1	0.0175685	0	0	-0.0175685	#NUM!
	regulation of DNA replication (GO:0006275)	1	0.0175685	0	0	-0.0175685	#NUM!
	regulation of transcription termination (GO:0031554)	1	0.0175685	1	0.105152	0.087584	2.58142
	regulation of translation (GO:0006417)	1	0.0175685	1	0.105152	0.087584	2.58142
	regulation of translational fidelity (GO:0006450)	1	0.0175685	1	0.105152	0.087584	2.58142
	removal of superoxide radicals (GO:0019430)	1	0.0175685	0	0	-0.0175685	#NUM!
	response to arsenic (GO:0046685)	1	0.0175685	0	0	-0.0175685	#NUM!
	response to DNA damage stimulus (GO:0006974)	1	0.0175685	0	0	-0.0175685	#NUM!
	response to organic substance (GO:0010033)	1	0.0175685	0	0	-0.0175685	#NUM!
	rhamnose metabolic process (GO:0019299)	1	0.0175685	0	0	-0.0175685	#NUM!
	ribonucleoside monophosphate biosynthetic process (GO:0009156)	1	0.0175685	1	0.105152	0.087584	2.58142
	ribosome biogenesis (GO:0042254)	1	0.0175685	1	0.105152	0.087584	2.58142
	rRNA catabolic process (GO:0016075)	1	0.0175685	0	0	-0.0175685	#NUM!
	rRNA methylation (GO:0031167)	1	0.0175685	1	0.105152	0.087584	2.58142
	secondary metabolic process (GO:0019748)	1	0.0175685	0	0	-0.0175685	#NUM!
	selection of site for barrier septum formation (GO:0000918)	1	0.0175685	0	0	-0.0175685	#NUM!
	sensory perception (GO:0007600)	1	0.0175685	0	0	-0.0175685	#NUM!
	seryl-tRNA aminoacylation (GO:0006434)	1	0.0175685	1	0.105152	0.087584	2.58142
	small GTPase mediated signal transduction (GO:0007264)	1	0.0175685	0	0	-0.0175685	#NUM!
	sodium ion transport (GO:0006814)	1	0.0175685	0	0	-0.0175685	#NUM!
	sulfate reduction (GO:0019419)	1	0.0175685	0	0	-0.0175685	#NUM!
	taurine transport (GO:0015734)	1	0.0175685	0	0	-0.0175685	#NUM!
	thiamin diphosphate biosynthetic process (GO:0009229)	1	0.0175685	0	0	-0.0175685	#NUM!
	thiamin metabolic process (GO:0006772)	1	0.0175685	0	0	-0.0175685	#NUM!
	threonine catabolic process (GO:0006567)	1	0.0175685	0	0	-0.0175685	#NUM!
	threonyl-tRNA aminoacylation (GO:0006435)	1	0.0175685	1	0.105152	0.087584	2.58142
	toxin biosynthetic process (GO:0009403)	1	0.0175685	0	0	-0.0175685	#NUM!
	trehalose metabolic process (GO:0005991)	1	0.0175685	0	0	-0.0175685	#NUM!
	tRNA splicing, via endonucleolytic cleavage and ligation (GO:0006388)	1	0.0175685	0	0	-0.0175685	#NUM!
	tRNA wobble uridine modification (GO:0002098)	1	0.0175685	1	0.105152	0.087584	2.58142
	tryptophanyl-tRNA aminoacylation (GO:0006436)	1	0.0175685	1	0.105152	0.087584	2.58142
	tyrosine biosynthetic process (GO:0006571)	1	0.0175685	1	0.105152	0.087584	2.58142
	tyrosine metabolic process (GO:0006570)	1	0.0175685	0	0	-0.0175685	#NUM!
	uracil salvage (GO:0006223)	1	0.0175685	0	0	-0.0175685	#NUM!
	UTP biosynthetic process (GO:0006228)	1	0.0175685	1	0.105152	0.087584	2.58142
	valyl-tRNA aminoacylation (GO:0006438)	1	0.0175685	1	0.105152	0.087584	2.58142
	xylulose metabolic process (GO:0005997)	1	0.0175685	0	0	-0.0175685	#NUM!
	zinc ion transport (GO:0006829)	1	0.0175685	0	0	-0.0175685	#NUM!

## Sheet: Cellular Component
			Whole genome		Core genome	Difference	log 2 fold change
	Cellular Component	n.	%		%
	membrane (GO:0016020)	729	36.6516	48	14.4144	-22.2372	-1.34636
	intracellular (GO:0005622)	382	19.2056	70	21.021	1.81539	0.130303
	integral to membrane (GO:0016021)	268	13.4741	25	7.50751	-5.9666	-0.843784
	cytoplasm (GO:0005737)	191	9.60282	73	21.9219	12.3191	1.19084
	ATP-binding cassette (ABC) transporter complex (GO:0043190)	63	3.16742	1	0.3003	-2.86712	-3.39883
	outer membrane-bounded periplasmic space (GO:0030288)	63	3.16742	4	1.2012	-1.96622	-1.39883
	ribosome (GO:0005840)	51	2.5641	41	12.3123	9.74821	2.26358
	bacterial-type flagellum (GO:0009288)	17	0.854701	0	0	-0.854701	#NUM!
	plasma membrane (GO:0005886)	17	0.854701	5	1.5015	0.646801	0.812914
	cell outer membrane (GO:0009279)	15	0.754148	1	0.3003	-0.453848	-1.32844
	chromosome (GO:0005694)	10	0.502765	8	2.4024	1.89964	2.25652
	flagellum (GO:0019861)	10	0.502765	0	0	-0.502765	#NUM!
	outer membrane (GO:0019867)	10	0.502765	0	0	-0.502765	#NUM!
	bacterial-type flagellum filament (GO:0009420)	9	0.452489	0	0	-0.452489	#NUM!
	small ribosomal subunit (GO:0015935)	8	0.402212	8	2.4024	2.00019	2.57845
	Gram-negative-bacterium-type cell wall (GO:0009276)	7	0.351936	1	0.3003	-0.0516353	-0.228906
	large ribosomal subunit (GO:0015934)	7	0.351936	5	1.5015	1.14957	2.09302
	peptidoglycan-based cell wall (GO:0009274)	7	0.351936	3	0.900901	0.548965	1.35606
	mitochondrion (GO:0005739)	6	0.301659	2	0.600601	0.298941	0.993487
	acetyl-CoA carboxylase complex (GO:0009317)	5	0.251383	3	0.900901	0.649518	1.84148
	glycerol-3-phosphate dehydrogenase complex (GO:0009331)	5	0.251383	0	0	-0.251383	#NUM!
	periplasmic space (GO:0042597)	5	0.251383	1	0.3003	0.0489177	0.256521
	plastid (GO:0009536)	5	0.251383	0	0	-0.251383	#NUM!
	proton-transporting ATP synthase complex, catalytic core F(1) (GO:0045261)	5	0.251383	4	1.2012	0.949819	2.25652
	cell wall (GO:0005618)	4	0.201106	0	0	-0.201106	#NUM!
	extracellular region (GO:0005576)	4	0.201106	0	0	-0.201106	#NUM!
	proton-transporting ATP synthase complex, coupling factor F(o) (GO:0045263)	4	0.201106	2	0.600601	0.399495	1.57845
	proton-transporting two-sector ATPase complex, catalytic domain (GO:0033178)	4	0.201106	3	0.900901	0.699795	2.16341
	citrate lyase complex (GO:0009346)	3	0.15083	0	0	-0.15083	#NUM!
	integral to plasma membrane (GO:0005887)	3	0.15083	0	0	-0.15083	#NUM!
	mitochondrial respiratory chain (GO:0005746)	3	0.15083	0	0	-0.15083	#NUM!
	molybdenum-iron nitrogenase complex (GO:0016612)	3	0.15083	0	0	-0.15083	#NUM!
	plasma membrane respiratory chain complex IV (GO:0045278)	3	0.15083	0	0	-0.15083	#NUM!
	type I protein secretion system complex (GO:0030256)	3	0.15083	0	0	-0.15083	#NUM!
	bacterial-type flagellum basal body (GO:0009425)	2	0.100553	0	0	-0.100553	#NUM!
	bacterial-type flagellum basal body, rod (GO:0030694)	2	0.100553	0	0	-0.100553	#NUM!
	bacterial-type flagellum hook (GO:0009424)	2	0.100553	0	0	-0.100553	#NUM!
	bacterial-type flagellum part (GO:0044461)	2	0.100553	0	0	-0.100553	#NUM!
	beta-galactosidase complex (GO:0009341)	2	0.100553	0	0	-0.100553	#NUM!
	cAMP-dependent protein kinase complex (GO:0005952)	2	0.100553	0	0	-0.100553	#NUM!
	cellular_component (GO:0005575)	2	0.100553	2	0.600601	0.500048	2.57845
	DNA polymerase III complex (GO:0009360)	2	0.100553	1	0.3003	0.199747	1.57845
	excinuclease repair complex (GO:0009380)	2	0.100553	2	0.600601	0.500048	2.57845
	exodeoxyribonuclease VII complex (GO:0009318)	2	0.100553	2	0.600601	0.500048	2.57845
	formate dehydrogenase complex (GO:0009326)	2	0.100553	1	0.3003	0.199747	1.57845
	mitochondrial inner membrane presequence translocase complex (GO:0005744)	2	0.100553	0	0	-0.100553	#NUM!
	molybdopterin synthase complex (GO:0019008)	2	0.100553	0	0	-0.100553	#NUM!
	protein complex (GO:0043234)	2	0.100553	0	0	-0.100553	#NUM!
	proton-transporting two-sector ATPase complex (GO:0016469)	2	0.100553	2	0.600601	0.500048	2.57845
	riboflavin synthase complex (GO:0009349)	2	0.100553	1	0.3003	0.199747	1.57845
	ribonucleoside-diphosphate reductase complex (GO:0005971)	2	0.100553	1	0.3003	0.199747	1.57845
	type II protein secretion system complex (GO:0015627)	2	0.100553	0	0	-0.100553	#NUM!
	3-isopropylmalate dehydratase complex (GO:0009316)	1	0.0502765	1	0.3003	0.250024	2.57845
	6-phosphofructokinase complex (GO:0005945)	1	0.0502765	0	0	-0.0502765	#NUM!
	bacterial-type flagellum basal body, distal rod (GO:0009426)	1	0.0502765	0	0	-0.0502765	#NUM!
	bacterial-type flagellum basal body, distal rod, L ring (GO:0009427)	1	0.0502765	0	0	-0.0502765	#NUM!
	bacterial-type flagellum basal body, distal rod, P ring (GO:0009428)	1	0.0502765	0	0	-0.0502765	#NUM!
	bacterial-type flagellum basal body, MS ring (GO:0009431)	1	0.0502765	0	0	-0.0502765	#NUM!
	cytoplasmic membrane-bounded vesicle (GO:0016023)	1	0.0502765	0	0	-0.0502765	#NUM!
	endoplasmic reticulum (GO:0005783)	1	0.0502765	0	0	-0.0502765	#NUM!
	Holliday junction helicase complex (GO:0009379)	1	0.0502765	1	0.3003	0.250024	2.57845
	HslUV protease complex (GO:0009376)	1	0.0502765	1	0.3003	0.250024	2.57845
	intracellular membrane-bounded organelle (GO:0043231)	1	0.0502765	1	0.3003	0.250024	2.57845
	mitochondrial inner membrane (GO:0005743)	1	0.0502765	0	0	-0.0502765	#NUM!
	nucleus (GO:0005634)	1	0.0502765	0	0	-0.0502765	#NUM!
	organelle inner membrane (GO:0019866)	1	0.0502765	0	0	-0.0502765	#NUM!
	ornithine carbamoyltransferase complex (GO:0009348)	1	0.0502765	1	0.3003	0.250024	2.57845
	oxoglutarate dehydrogenase complex (GO:0045252)	1	0.0502765	1	0.3003	0.250024	2.57845
	phosphopyruvate hydratase complex (GO:0000015)	1	0.0502765	1	0.3003	0.250024	2.57845
	polyphosphate kinase complex (GO:0009358)	1	0.0502765	1	0.3003	0.250024	2.57845
	proteasome core complex (GO:0005839)	1	0.0502765	1	0.3003	0.250024	2.57845
	proton-transporting two-sector ATPase complex, proton-transporting domain (GO:0033177)	1	0.0502765	1	0.3003	0.250024	2.57845
	pyruvate dehydrogenase complex (GO:0045254)	1	0.0502765	1	0.3003	0.250024	2.57845
	signal recognition particle (GO:0048500)	1	0.0502765	1	0.3003	0.250024	2.57845
	tricarboxylic acid cycle enzyme complex (GO:0045239)	1	0.0502765	1	0.3003	0.250024	2.57845
	type III protein secretion system complex (GO:0030257)	1	0.0502765	0	0	-0.0502765	#NUM!

## Sheet: Molecular function
	Molecular Function		Whole genome		Core genome		Difference	log 2 fold change
		n.	%		%
	catalytic activity (GO:0003824)	873	9.6347	137	8.93673		-0.697973	-0.108493
	transporter activity (GO:0005215)	588	6.48935	16	1.04371		-5.44564	-2.63636
	ATP binding (GO:0005524)	537	5.9265	112	7.30594		1.37944	0.301889
	DNA binding (GO:0003677)	486	5.36365	53	3.45727		-1.90637	-0.633579
	transcription factor activity (GO:0003700)	483	5.33054	15	0.978474		-4.35206	-2.44568
	oxidoreductase activity (GO:0016491)	466	5.14292	52	3.39204		-1.75088	-0.600434
	binding (GO:0005488)	379	4.18276	32	2.08741		-2.09535	-1.00274
	nucleotide binding (GO:0000166)	360	3.97307	64	4.17482		0.201749	0.0714595
	nucleoside-triphosphatase activity (GO:0017111)	312	3.44333	42	2.73973		-0.703603	-0.329772
	ATPase activity (GO:0016887)	277	3.05706	28	1.82648		-1.23057	-0.743075
	hydrolase activity (GO:0016787)	144	1.58923	21	1.36986		-0.219366	-0.214295
	sequence-specific DNA binding (GO:0043565)	126	1.39057	3	0.195695		-1.19488	-2.829
	two-component response regulator activity (GO:0000156)	111	1.22503	13	0.84801		-0.37702	-0.530664
	signal transducer activity (GO:0004871)	109	1.20296	3	0.195695		-1.00726	-2.61991
	electron carrier activity (GO:0009055)	94	1.03741	21	1.36986		0.33245	0.401041
	nucleic acid binding (GO:0003676)	92	1.01534	28	1.82648		0.811144	0.847106
	hydrolase activity, acting on acid anhydrides, catalyzing transmembrane movement of substances (GO:0016820)	77	0.849796	5	0.326158		-0.523638	-1.38155
	two-component sensor activity (GO:0000155)	71	0.783578	3	0.195695		-0.587883	-2.00147
	pyridoxal phosphate binding (GO:0030170)	68	0.750469	15	0.978474		0.228005	0.38274
	N-acetyltransferase activity (GO:0008080)	66	0.728396	2	0.130463		-0.597933	-2.48108
	zinc ion binding (GO:0008270)	66	0.728396	12	0.782779		0.0543824	0.103881
	transferase activity, transferring phosphorus-containing groups (GO:0016772)	65	0.71736	6	0.391389		-0.325971	-0.874093
	FAD binding (GO:0050660)	61	0.673215	17	1.10894		0.435722	0.720038
	iron ion binding (GO:0005506)	57	0.62907	7	0.456621		-0.172449	-0.462223
	coenzyme binding (GO:0050662)	56	0.618033	4	0.260926		-0.357107	-1.24404
	metal ion binding (GO:0046872)	56	0.618033	7	0.456621		-0.161412	-0.436687
	protein histidine kinase activity (GO:0004673)	56	0.618033	3	0.195695		-0.422339	-1.65908
	methyltransferase activity (GO:0008168)	55	0.606997	16	1.04371		0.436708	0.781953
	transposase activity (GO:0004803)	55	0.606997	0	0		-0.606997	#NUM!
	structural constituent of ribosome (GO:0003735)	52	0.573888	42	2.73973		2.16584	2.25519
	protein binding (GO:0005515)	50	0.551815	15	0.978474		0.426658	0.826347
	iron-sulfur cluster binding (GO:0051536)	48	0.529743	18	1.17417		0.644425	1.14828
	RNA binding (GO:0003723)	48	0.529743	31	2.02218		1.49244	1.93255
	hydrolase activity, acting on carbon-nitrogen (but not peptide) bonds (GO:0016810)	47	0.518707	3	0.195695		-0.323012	-1.40631
	transferase activity (GO:0016740)	43	0.474561	12	0.782779		0.308218	0.72201
	transcription regulator activity (GO:0030528)	42	0.463525	2	0.130463		-0.333062	-1.829
	heme binding (GO:0020037)	41	0.452489	5	0.326158		-0.126331	-0.472311
	protein transporter activity (GO:0008565)	37	0.408343	1	0.0652316		-0.343112	-2.64614
	cation binding (GO:0043169)	35	0.386271	0	0		-0.386271	#NUM!
	ATPase activity, coupled to transmembrane movement of substances (GO:0042626)	34	0.375235	4	0.260926		-0.114308	-0.52415
	hydrolase activity, hydrolyzing O-glycosyl compounds (GO:0004553)	33	0.364198	1	0.0652316		-0.298967	-2.48108
	NAD or NADH binding (GO:0051287)	33	0.364198	13	0.84801		0.483812	1.21936
	magnesium ion binding (GO:0000287)	32	0.353162	13	0.84801		0.494849	1.26375
	FMN binding (GO:0010181)	29	0.320053	5	0.326158		0.00610489	0.0272597
	phosphorus-oxygen lyase activity (GO:0016849)	28	0.309017	0	0		-0.309017	#NUM!
	lyase activity (GO:0016829)	26	0.286944	2	0.130463		-0.156481	-1.13713
	oxidoreductase activity, acting on the CH-OH group of donors, NAD or NADP as acceptor (GO:0016616)	24	0.264871	5	0.326158		0.0612864	0.300278
	sigma factor activity (GO:0016987)	24	0.264871	4	0.260926		-0.00394514	-0.0216499
	aminoacyl-tRNA ligase activity (GO:0004812)	23	0.253835	15	0.978474		0.724638	1.94664
	GTP binding (GO:0005525)	23	0.253835	13	0.84801		0.594175	1.74019
	transferase activity, transferring nitrogenous groups (GO:0016769)	23	0.253835	4	0.260926		0.00709117	0.0397506
	peptide transporter activity (GO:0015197)	22	0.242799	0	0		-0.242799	#NUM!
	hydrolase activity, acting on ester bonds (GO:0016788)	21	0.231762	1	0.0652316		-0.166531	-1.829
	serine-type endopeptidase activity (GO:0004252)	21	0.231762	6	0.391389		0.159627	0.755958
	structural molecule activity (GO:0005198)	21	0.231762	1	0.0652316		-0.166531	-1.829
	4 iron, 4 sulfur cluster binding (GO:0051539)	20	0.220726	10	0.652316		0.43159	1.56331
	cofactor binding (GO:0048037)	20	0.220726	4	0.260926		0.0402001	0.241384
	ligase activity (GO:0016874)	19	0.20969	11	0.717547		0.507857	1.77482
	oxidoreductase activity, acting on the CH-CH group of donors (GO:0016627)	18	0.198654	4	0.260926		0.0622727	0.393388
	carbohydrate binding (GO:0030246)	17	0.187617	1	0.0652316		-0.122386	-1.52415
	DNA-directed DNA polymerase activity (GO:0003887)	17	0.187617	7	0.456621		0.269004	1.2832
	monooxygenase activity (GO:0004497)	17	0.187617	1	0.0652316		-0.122386	-1.52415
	NADH dehydrogenase (ubiquinone) activity (GO:0008137)	17	0.187617	11	0.717547		0.52993	1.93528
	transferase activity, transferring acyl groups other than amino-acyl groups (GO:0016747)	17	0.187617	3	0.195695		0.00807746	0.0608122
	acyltransferase activity (GO:0008415)	16	0.176581	4	0.260926		0.0843453	0.563313
	copper ion binding (GO:0005507)	16	0.176581	3	0.195695		0.0191138	0.148275
	metalloendopeptidase activity (GO:0004222)	16	0.176581	5	0.326158		0.149577	0.885241
	NADP or NADPH binding (GO:0050661)	16	0.176581	4	0.260926		0.0843453	0.563313
	nucleotidyltransferase activity (GO:0016779)	16	0.176581	4	0.260926		0.0843453	0.563313
	acyl-CoA dehydrogenase activity (GO:0003995)	14	0.154508	2	0.130463		-0.0240452	-0.244042
	carbon-sulfur lyase activity (GO:0016846)	13	0.143472	0	0		-0.143472	#NUM!
	GTPase activity (GO:0003924)	13	0.143472	5	0.326158		0.182686	1.1848
	helicase activity (GO:0004386)	13	0.143472	8	0.521853		0.378381	1.86287
	phosphogluconate dehydrogenase (decarboxylating) activity (GO:0004616)	13	0.143472	1	0.0652316		-0.0782405	-1.13713
	calcium ion binding (GO:0005509)	12	0.132436	0	0		-0.132436	#NUM!
	cytochrome-c oxidase activity (GO:0004129)	12	0.132436	5	0.326158		0.193722	1.30028
	motor activity (GO:0003774)	12	0.132436	0	0		-0.132436	#NUM!
	oxidoreductase activity, acting on NADH or NADPH (GO:0016651)	12	0.132436	8	0.521853		0.389417	1.97835
	phosphotransferase activity, alcohol group as acceptor (GO:0016773)	12	0.132436	0	0		-0.132436	#NUM!
	sulfuric ester hydrolase activity (GO:0008484)	12	0.132436	0	0		-0.132436	#NUM!
	transaminase activity (GO:0008483)	12	0.132436	2	0.130463		-0.00197257	-0.0216499
	metal ion transmembrane transporter activity (GO:0046873)	11	0.121399	0	0		-0.121399	#NUM!
	molybdenum ion binding (GO:0030151)	11	0.121399	1	0.0652316		-0.0561678	-0.896119
	oxidoreductase activity, acting on CH-OH group of donors (GO:0016614)	11	0.121399	0	0		-0.121399	#NUM!
	sugar binding (GO:0005529)	11	0.121399	0	0		-0.121399	#NUM!
	thiamin pyrophosphate binding (GO:0030976)	11	0.121399	2	0.130463		0.00906374	0.103881
	aminopeptidase activity (GO:0004177)	10	0.110363	4	0.260926		0.150563	1.24138
	ATPase activity, coupled to transmembrane movement of ions, phosphorylative mechanism (GO:0015662)	10	0.110363	1	0.0652316		-0.0451315	-0.758616
	damaged DNA binding (GO:0003684)	10	0.110363	4	0.260926		0.150563	1.24138
	inositol or phosphatidylinositol phosphatase activity (GO:0004437)	10	0.110363	2	0.130463		0.0201	0.241384
	isomerase activity (GO:0016853)	10	0.110363	2	0.130463		0.0201	0.241384
	peptidase activity (GO:0008233)	10	0.110363	4	0.260926		0.150563	1.24138
	protein disulfide oxidoreductase activity (GO:0015035)	10	0.110363	3	0.195695		0.0853316	0.826347
	tetracycline:hydrogen antiporter activity (GO:0015520)	10	0.110363	1	0.0652316		-0.0451315	-0.758616
	transferase activity, transferring pentosyl groups (GO:0016763)	10	0.110363	4	0.260926		0.150563	1.24138
	amino acid binding (GO:0016597)	9	0.0993268	6	0.391389		0.292063	1.97835
	aminomethyltransferase activity (GO:0004047)	9	0.0993268	0	0		-0.0993268	#NUM!
	ATP-dependent DNA helicase activity (GO:0004003)	9	0.0993268	1	0.0652316		-0.0340952	-0.606612
	ATP-dependent helicase activity (GO:0008026)	9	0.0993268	7	0.456621		0.357294	2.20074
	biotin binding (GO:0009374)	9	0.0993268	3	0.195695		0.0963679	0.97835
	cation transmembrane transporter activity (GO:0008324)	9	0.0993268	1	0.0652316		-0.0340952	-0.606612
	endonuclease activity (GO:0004519)	9	0.0993268	3	0.195695		0.0963679	0.97835
	glycerone kinase activity (GO:0004371)	9	0.0993268	0	0		-0.0993268	#NUM!
	inorganic phosphate transmembrane transporter activity (GO:0005315)	9	0.0993268	0	0		-0.0993268	#NUM!
	lipid binding (GO:0008289)	9	0.0993268	0	0		-0.0993268	#NUM!
	metallopeptidase activity (GO:0008237)	9	0.0993268	2	0.130463		0.0311364	0.393388
	phosphoglycolate phosphatase activity (GO:0008967)	9	0.0993268	0	0		-0.0993268	#NUM!
	3'-5' exonuclease activity (GO:0008408)	8	0.0882905	5	0.326158		0.237867	1.88524
	carbon-nitrogen ligase activity, with glutamine as amido-N-donor (GO:0016884)	8	0.0882905	3	0.195695		0.107404	1.14828
	ferric iron binding (GO:0008199)	8	0.0882905	1	0.0652316		-0.0230589	-0.436687
	hydrolase activity, acting on carbon-nitrogen (but not peptide) bonds, in linear amidines (GO:0016813)	8	0.0882905	0	0		-0.0882905	#NUM!
	nickel ion binding (GO:0016151)	8	0.0882905	1	0.0652316		-0.0230589	-0.436687
	recombinase activity (GO:0000150)	8	0.0882905	0	0		-0.0882905	#NUM!
	RNA methyltransferase activity (GO:0008173)	8	0.0882905	4	0.260926		0.172636	1.56331
	transition metal ion binding (GO:0046914)	8	0.0882905	2	0.130463		0.0421727	0.563313
	unfolded protein binding (GO:0051082)	8	0.0882905	5	0.326158		0.237867	1.88524
	2 iron, 2 sulfur cluster binding (GO:0051537)	7	0.0772542	2	0.130463		0.053209	0.755958
	5-amino-6-(5-phosphoribosylamino)uracil reductase activity (GO:0008703)	7	0.0772542	0	0		-0.0772542	#NUM!
	nuclease activity (GO:0004518)	7	0.0772542	5	0.326158		0.248904	2.07789
	penicillin binding (GO:0008658)	7	0.0772542	3	0.195695		0.118441	1.34092
	phosphoric diester hydrolase activity (GO:0008081)	7	0.0772542	0	0		-0.0772542	#NUM!
	P-P-bond-hydrolysis-driven protein transmembrane transporter activity (GO:0015450)	7	0.0772542	1	0.0652316		-0.0120226	-0.244042
	quinone binding (GO:0048038)	7	0.0772542	2	0.130463		0.053209	0.755958
	transcription factor binding (GO:0008134)	7	0.0772542	2	0.130463		0.053209	0.755958
	1-aminocyclopropane-1-carboxylate synthase activity (GO:0016847)	6	0.0662179	2	0.130463		0.0642453	0.97835
	3-hydroxyisobutyrate dehydrogenase activity (GO:0008442)	6	0.0662179	1	0.0652316		-0.000986285	-0.0216499
	acyl carrier activity (GO:0000036)	6	0.0662179	1	0.0652316		-0.000986285	-0.0216499
	amino acid transmembrane transporter activity (GO:0015171)	6	0.0662179	0	0		-0.0662179	#NUM!
	carbon-carbon lyase activity (GO:0016830)	6	0.0662179	0	0		-0.0662179	#NUM!
	copper-exporting ATPase activity (GO:0004008)	6	0.0662179	0	0		-0.0662179	#NUM!
	DNA ligase (ATP) activity (GO:0003910)	6	0.0662179	1	0.0652316		-0.000986285	-0.0216499
	glutamate-ammonia ligase activity (GO:0004356)	6	0.0662179	1	0.0652316		-0.000986285	-0.0216499
	glycerophosphodiester phosphodiesterase activity (GO:0008889)	6	0.0662179	0	0		-0.0662179	#NUM!
	heat shock protein binding (GO:0031072)	6	0.0662179	1	0.0652316		-0.000986285	-0.0216499
	hydro-lyase activity (GO:0016836)	6	0.0662179	3	0.195695		0.129477	1.56331
	iron ion transmembrane transporter activity (GO:0005381)	6	0.0662179	0	0		-0.0662179	#NUM!
	kinase activity (GO:0016301)	6	0.0662179	1	0.0652316		-0.000986285	-0.0216499
	oxidoreductase activity, acting on single donors with incorporation of molecular oxygen, incorporation of two atoms of oxygen (GO:0016702)	6	0.0662179	0	0		-0.0662179	#NUM!
	oxidoreductase activity, acting on the aldehyde or oxo group of donors, NAD or NADP as acceptor (GO:0016620)	6	0.0662179	1	0.0652316		-0.000986285	-0.0216499
	polysaccharide transmembrane transporter activity (GO:0015159)	6	0.0662179	0	0		-0.0662179	#NUM!
	protein dimerization activity (GO:0046983)	6	0.0662179	3	0.195695		0.129477	1.56331
	protein-S-isoprenylcysteine O-methyltransferase activity (GO:0004671)	6	0.0662179	0	0		-0.0662179	#NUM!
	pseudouridine synthase activity (GO:0009982)	6	0.0662179	3	0.195695		0.129477	1.56331
	sarcosine oxidase activity (GO:0008115)	6	0.0662179	0	0		-0.0662179	#NUM!
	solute:hydrogen antiporter activity (GO:0015299)	6	0.0662179	0	0		-0.0662179	#NUM!
	sugar:hydrogen symporter activity (GO:0005351)	6	0.0662179	3	0.195695		0.129477	1.56331
	transferase activity, transferring acyl groups, acyl groups converted into alkyl on transfer (GO:0046912)	6	0.0662179	2	0.130463		0.0642453	0.97835
	transferase activity, transferring glycosyl groups (GO:0016757)	6	0.0662179	2	0.130463		0.0642453	0.97835
	acetyl-CoA carboxylase activity (GO:0003989)	5	0.0551815	3	0.195695		0.140513	1.82635
	ammonia ligase activity (GO:0016211)	5	0.0551815	0	0		-0.0551815	#NUM!
	antioxidant activity (GO:0016209)	5	0.0551815	0	0		-0.0551815	#NUM!
	aspartic-type endopeptidase activity (GO:0004190)	5	0.0551815	0	0		-0.0551815	#NUM!
	CoA-transferase activity (GO:0008410)	5	0.0551815	0	0		-0.0551815	#NUM!
	cysteine-type endopeptidase activity (GO:0004197)	5	0.0551815	0	0		-0.0551815	#NUM!
	DNA topoisomerase (ATP-hydrolyzing) activity (GO:0003918)	5	0.0551815	4	0.260926		0.205745	2.24138
	DNA-directed RNA polymerase activity (GO:0003899)	5	0.0551815	3	0.195695		0.140513	1.82635
	epoxide hydrolase activity (GO:0004301)	5	0.0551815	0	0		-0.0551815	#NUM!
	hydrogen ion transporting ATP synthase activity, rotational mechanism (GO:0046933)	5	0.0551815	4	0.260926		0.205745	2.24138
	metalloexopeptidase activity (GO:0008235)	5	0.0551815	3	0.195695		0.140513	1.82635
	nitrogenase activity (GO:0016163)	5	0.0551815	2	0.130463		0.0752816	1.24138
	oxidoreductase activity, acting on the aldehyde or oxo group of donors, disulfide as acceptor (GO:0016624)	5	0.0551815	3	0.195695		0.140513	1.82635
	phosphate transmembrane transporter activity (GO:0015114)	5	0.0551815	0	0		-0.0551815	#NUM!
	porin activity (GO:0015288)	5	0.0551815	0	0		-0.0551815	#NUM!
	prenyltransferase activity (GO:0004659)	5	0.0551815	2	0.130463		0.0752816	1.24138
	protein methyltransferase activity (GO:0008276)	5	0.0551815	0	0		-0.0551815	#NUM!
	protein tyrosine phosphatase activity (GO:0004725)	5	0.0551815	1	0.0652316		0.01005	0.241384
	receptor activity (GO:0004872)	5	0.0551815	0	0		-0.0551815	#NUM!
	ribonuclease activity (GO:0004540)	5	0.0551815	2	0.130463		0.0752816	1.24138
	rRNA binding (GO:0019843)	5	0.0551815	4	0.260926		0.205745	2.24138
	S-adenosylmethionine-dependent methyltransferase activity (GO:0008757)	5	0.0551815	1	0.0652316		0.01005	0.241384
	serine-type D-Ala-D-Ala carboxypeptidase activity (GO:0009002)	5	0.0551815	0	0		-0.0551815	#NUM!
	transcription activator activity (GO:0016563)	5	0.0551815	0	0		-0.0551815	#NUM!
	transferase activity, transferring alkyl or aryl (other than methyl) groups (GO:0016765)	5	0.0551815	2	0.130463		0.0752816	1.24138
	transferase activity, transferring hexosyl groups (GO:0016758)	5	0.0551815	1	0.0652316		0.01005	0.241384
	translation elongation factor activity (GO:0003746)	5	0.0551815	3	0.195695		0.140513	1.82635
	tRNA binding (GO:0000049)	5	0.0551815	4	0.260926		0.205745	2.24138
	antiporter activity (GO:0015297)	4	0.0441452	0	0		-0.0441452	#NUM!
	carbohydrate-transporting ATPase activity (GO:0043211)	4	0.0441452	0	0		-0.0441452	#NUM!
	cobalamin binding (GO:0031419)	4	0.0441452	2	0.130463		0.0863179	1.56331
	dihydrolipoyl dehydrogenase activity (GO:0004148)	4	0.0441452	1	0.0652316		0.0210863	0.563313
	DNA-dependent ATPase activity (GO:0008094)	4	0.0441452	2	0.130463		0.0863179	1.56331
	drug transmembrane transporter activity (GO:0015238)	4	0.0441452	0	0		-0.0441452	#NUM!
	exonuclease activity (GO:0004527)	4	0.0441452	2	0.130463		0.0863179	1.56331
	glycerol-3-phosphate dehydrogenase activity (GO:0004368)	4	0.0441452	0	0		-0.0441452	#NUM!
	hydrogen ion transmembrane transporter activity (GO:0015078)	4	0.0441452	2	0.130463		0.0863179	1.56331
	hydrolase activity, acting on acid anhydrides, in phosphorus-containing anhydrides (GO:0016818)	4	0.0441452	1	0.0652316		0.0210863	0.563313
	hydroxymethyl-, formyl- and related transferase activity (GO:0016742)	4	0.0441452	2	0.130463		0.0863179	1.56331
	intramolecular oxidoreductase activity, interconverting aldoses and ketoses (GO:0016861)	4	0.0441452	0	0		-0.0441452	#NUM!
	intramolecular transferase activity, phosphotransferases (GO:0016868)	4	0.0441452	2	0.130463		0.0863179	1.56331
	lysozyme activity (GO:0003796)	4	0.0441452	0	0		-0.0441452	#NUM!
	phosphopantetheine binding (GO:0031177)	4	0.0441452	1	0.0652316		0.0210863	0.563313
	phosphotransferase activity, for other substituted phosphate groups (GO:0016780)	4	0.0441452	2	0.130463		0.0863179	1.56331
	protein-L-isoaspartate (D-aspartate) O-methyltransferase activity (GO:0004719)	4	0.0441452	0	0		-0.0441452	#NUM!
	proton-transporting ATPase activity, rotational mechanism (GO:0046961)	4	0.0441452	3	0.195695		0.151549	2.14828
	rRNA methyltransferase activity (GO:0008649)	4	0.0441452	1	0.0652316		0.0210863	0.563313
	serine-type peptidase activity (GO:0008236)	4	0.0441452	1	0.0652316		0.0210863	0.563313
	transcription repressor activity (GO:0016564)	4	0.0441452	0	0		-0.0441452	#NUM!
	UDP-glucose 4-epimerase activity (GO:0003978)	4	0.0441452	1	0.0652316		0.0210863	0.563313
	urease activity (GO:0009039)	4	0.0441452	1	0.0652316		0.0210863	0.563313
	2-methylcitrate dehydratase activity (GO:0047547)	3	0.0331089	0	0		-0.0331089	#NUM!
	acetate-CoA ligase activity (GO:0003987)	3	0.0331089	0	0		-0.0331089	#NUM!
	acetolactate synthase activity (GO:0003984)	3	0.0331089	2	0.130463		0.0973542	1.97835
	agmatinase activity (GO:0008783)	3	0.0331089	0	0		-0.0331089	#NUM!
	alanine-tRNA ligase activity (GO:0004813)	3	0.0331089	1	0.0652316		0.0321226	0.97835
	alpha-L-fucosidase activity (GO:0004560)	3	0.0331089	0	0		-0.0331089	#NUM!
	amidophosphoribosyltransferase activity (GO:0004044)	3	0.0331089	1	0.0652316		0.0321226	0.97835
	AMP binding (GO:0016208)	3	0.0331089	0	0		-0.0331089	#NUM!
	arginine-tRNA ligase activity (GO:0004814)	3	0.0331089	1	0.0652316		0.0321226	0.97835
	beta-galactosidase activity (GO:0004565)	3	0.0331089	0	0		-0.0331089	#NUM!
	carboxyl- or carbamoyltransferase activity (GO:0016743)	3	0.0331089	2	0.130463		0.0973542	1.97835
	carboxy-lyase activity (GO:0016831)	3	0.0331089	0	0		-0.0331089	#NUM!
	catechol 1,2-dioxygenase activity (GO:0018576)	3	0.0331089	0	0		-0.0331089	#NUM!
	citrate transmembrane transporter activity (GO:0015137)	3	0.0331089	0	0		-0.0331089	#NUM!
	coproporphyrinogen oxidase activity (GO:0004109)	3	0.0331089	1	0.0652316		0.0321226	0.97835
	cyclopropane-fatty-acyl-phospholipid synthase activity (GO:0008825)	3	0.0331089	0	0		-0.0331089	#NUM!
	dihydrodipicolinate synthase activity (GO:0008840)	3	0.0331089	1	0.0652316		0.0321226	0.97835
	DNA helicase activity (GO:0003678)	3	0.0331089	2	0.130463		0.0973542	1.97835
	DNA topoisomerase activity (GO:0003916)	3	0.0331089	3	0.195695		0.162586	2.56331
	enzyme regulator activity (GO:0030234)	3	0.0331089	1	0.0652316		0.0321226	0.97835
	excinuclease ABC activity (GO:0009381)	3	0.0331089	3	0.195695		0.162586	2.56331
	formate dehydrogenase activity (GO:0008863)	3	0.0331089	1	0.0652316		0.0321226	0.97835
	four-way junction helicase activity (GO:0009378)	3	0.0331089	3	0.195695		0.162586	2.56331
	gamma-glutamyltransferase activity (GO:0003840)	3	0.0331089	0	0		-0.0331089	#NUM!
	glucose-6-phosphate dehydrogenase activity (GO:0004345)	3	0.0331089	0	0		-0.0331089	#NUM!
	glycerol kinase activity (GO:0004370)	3	0.0331089	0	0		-0.0331089	#NUM!
	glycine-tRNA ligase activity (GO:0004820)	3	0.0331089	2	0.130463		0.0973542	1.97835
	heme transporter activity (GO:0015232)	3	0.0331089	2	0.130463		0.0973542	1.97835
	homocysteine S-methyltransferase activity (GO:0008898)	3	0.0331089	0	0		-0.0331089	#NUM!
	hydrolase activity, acting on carbon-nitrogen (but not peptide) bonds, in cyclic amides (GO:0016812)	3	0.0331089	0	0		-0.0331089	#NUM!
	hydrolase activity, hydrolyzing N-glycosyl compounds (GO:0016799)	3	0.0331089	1	0.0652316		0.0321226	0.97835
	intramolecular transferase activity (GO:0016866)	3	0.0331089	1	0.0652316		0.0321226	0.97835
	ligase activity, forming aminoacyl-tRNA and related compounds (GO:0016876)	3	0.0331089	2	0.130463		0.0973542	1.97835
	manganese ion binding (GO:0030145)	3	0.0331089	3	0.195695		0.162586	2.56331
	NAD(P)+ transhydrogenase (AB-specific) activity (GO:0008750)	3	0.0331089	0	0		-0.0331089	#NUM!
	nitrile hydratase activity (GO:0018822)	3	0.0331089	0	0		-0.0331089	#NUM!
	N-methyltransferase activity (GO:0008170)	3	0.0331089	1	0.0652316		0.0321226	0.97835
	nucleobase, nucleoside, nucleotide kinase activity (GO:0019205)	3	0.0331089	1	0.0652316		0.0321226	0.97835
	O-methyltransferase activity (GO:0008171)	3	0.0331089	0	0		-0.0331089	#NUM!
	oxidoreductase activity, acting on diphenols and related substances as donors, oxygen as acceptor (GO:0016682)	3	0.0331089	3	0.195695		0.162586	2.56331
	oxidoreductase activity, acting on paired donors, with incorporation or reduction of molecular oxygen, NADH or NADPH as one donor, and incorporation of one atom of oxygen (GO:0016709)	3	0.0331089	1	0.0652316		0.0321226	0.97835
	oxygen binding (GO:0019825)	3	0.0331089	0	0		-0.0331089	#NUM!
	phenylalanine-tRNA ligase activity (GO:0004826)	3	0.0331089	2	0.130463		0.0973542	1.97835
	phosphatase activity (GO:0016791)	3	0.0331089	1	0.0652316		0.0321226	0.97835
	phosphonate transmembrane transporter activity (GO:0015604)	3	0.0331089	0	0		-0.0331089	#NUM!
	potassium ion transmembrane transporter activity (GO:0015079)	3	0.0331089	0	0		-0.0331089	#NUM!
	potassium-transporting ATPase activity (GO:0008556)	3	0.0331089	3	0.195695		0.162586	2.56331
	protein kinase activity (GO:0004672)	3	0.0331089	0	0		-0.0331089	#NUM!
	pyrroline-5-carboxylate reductase activity (GO:0004735)	3	0.0331089	0	0		-0.0331089	#NUM!
	ribokinase activity (GO:0004747)	3	0.0331089	0	0		-0.0331089	#NUM!
	ribonuclease H activity (GO:0004523)	3	0.0331089	1	0.0652316		0.0321226	0.97835
	ribonucleoside-diphosphate reductase activity (GO:0004748)	3	0.0331089	1	0.0652316		0.0321226	0.97835
	rRNA (adenine-N6,N6-)-dimethyltransferase activity (GO:0000179)	3	0.0331089	1	0.0652316		0.0321226	0.97835
	shikimate 5-dehydrogenase activity (GO:0004764)	3	0.0331089	0	0		-0.0331089	#NUM!
	shikimate kinase activity (GO:0004765)	3	0.0331089	0	0		-0.0331089	#NUM!
	single-stranded DNA binding (GO:0003697)	3	0.0331089	1	0.0652316		0.0321226	0.97835
	sodium:dicarboxylate symporter activity (GO:0017153)	3	0.0331089	0	0		-0.0331089	#NUM!
	tartrate dehydrogenase activity (GO:0009027)	3	0.0331089	0	0		-0.0331089	#NUM!
	transcription elongation regulator activity (GO:0003711)	3	0.0331089	1	0.0652316		0.0321226	0.97835
	translation initiation factor activity (GO:0003743)	3	0.0331089	3	0.195695		0.162586	2.56331
	translation release factor activity (GO:0003747)	3	0.0331089	2	0.130463		0.0973542	1.97835
	translation release factor activity, codon specific (GO:0016149)	3	0.0331089	3	0.195695		0.162586	2.56331
	triose-phosphate isomerase activity (GO:0004807)	3	0.0331089	1	0.0652316		0.0321226	0.97835
	1,4-alpha-glucan branching enzyme activity (GO:0003844)	2	0.0220726	0	0		-0.0220726	#NUM!
	2-isopropylmalate synthase activity (GO:0003852)	2	0.0220726	1	0.0652316		0.043159	1.56331
	2-nitropropane dioxygenase activity (GO:0018580)	2	0.0220726	0	0		-0.0220726	#NUM!
	3,4-dihydroxy-2-butanone-4-phosphate synthase activity (GO:0008686)	2	0.0220726	0	0		-0.0220726	#NUM!
	3'-5'-exoribonuclease activity (GO:0000175)	2	0.0220726	2	0.130463		0.108391	2.56331
	3-dehydroquinate dehydratase activity (GO:0003855)	2	0.0220726	0	0		-0.0220726	#NUM!
	3-deoxy-7-phosphoheptulonate synthase activity (GO:0003849)	2	0.0220726	0	0		-0.0220726	#NUM!
	3-hydroxybutyrate dehydrogenase activity (GO:0003858)	2	0.0220726	0	0		-0.0220726	#NUM!
	3-isopropylmalate dehydratase activity (GO:0003861)	2	0.0220726	2	0.130463		0.108391	2.56331
	3-methyl-2-oxobutanoate hydroxymethyltransferase activity (GO:0003864)	2	0.0220726	0	0		-0.0220726	#NUM!
	3-phosphoshikimate 1-carboxyvinyltransferase activity (GO:0003866)	2	0.0220726	0	0		-0.0220726	#NUM!
	4-hydroxythreonine-4-phosphate dehydrogenase activity (GO:0050570)	2	0.0220726	1	0.0652316		0.043159	1.56331
	5'-3' exonuclease activity (GO:0008409)	2	0.0220726	2	0.130463		0.108391	2.56331
	5-aminolevulinate synthase activity (GO:0003870)	2	0.0220726	0	0		-0.0220726	#NUM!
	adenosylhomocysteinase activity (GO:0004013)	2	0.0220726	1	0.0652316		0.043159	1.56331
	alanine racemase activity (GO:0008784)	2	0.0220726	0	0		-0.0220726	#NUM!
	aldehyde-lyase activity (GO:0016832)	2	0.0220726	0	0		-0.0220726	#NUM!
	alpha-mannosidase activity (GO:0004559)	2	0.0220726	0	0		-0.0220726	#NUM!
	argininosuccinate synthase activity (GO:0004055)	2	0.0220726	0	0		-0.0220726	#NUM!
	ATP-dependent peptidase activity (GO:0004176)	2	0.0220726	2	0.130463		0.108391	2.56331
	beta-lactamase activity (GO:0008800)	2	0.0220726	0	0		-0.0220726	#NUM!
	beta-N-acetylhexosaminidase activity (GO:0004563)	2	0.0220726	0	0		-0.0220726	#NUM!
	cAMP-dependent protein kinase regulator activity (GO:0008603)	2	0.0220726	0	0		-0.0220726	#NUM!
	carbamoyl-phosphate synthase activity (GO:0004086)	2	0.0220726	2	0.130463		0.108391	2.56331
	catalase activity (GO:0004096)	2	0.0220726	0	0		-0.0220726	#NUM!
	chitinase activity (GO:0004568)	2	0.0220726	0	0		-0.0220726	#NUM!
	citrate (pro-3S)-lyase activity (GO:0008815)	2	0.0220726	0	0		-0.0220726	#NUM!
	cob(I)yrinic acid a,c-diamide adenosyltransferase activity (GO:0008817)	2	0.0220726	2	0.130463		0.108391	2.56331
	cobalt ion binding (GO:0050897)	2	0.0220726	1	0.0652316		0.043159	1.56331
	cobalt ion transmembrane transporter activity (GO:0015087)	2	0.0220726	0	0		-0.0220726	#NUM!
	D-alanine-D-alanine ligase activity (GO:0008716)	2	0.0220726	0	0		-0.0220726	#NUM!
	deoxyribose-phosphate aldolase activity (GO:0004139)	2	0.0220726	0	0		-0.0220726	#NUM!
	diacylglycerol kinase activity (GO:0004143)	2	0.0220726	0	0		-0.0220726	#NUM!
	dihydrodipicolinate reductase activity (GO:0008839)	2	0.0220726	1	0.0652316		0.043159	1.56331
	dihydroorotate dehydrogenase activity (GO:0004152)	2	0.0220726	1	0.0652316		0.043159	1.56331
	dihydroorotate oxidase activity (GO:0004158)	2	0.0220726	1	0.0652316		0.043159	1.56331
	dihydropteroate synthase activity (GO:0004156)	2	0.0220726	0	0		-0.0220726	#NUM!
	dipeptidyl-peptidase activity (GO:0008239)	2	0.0220726	0	0		-0.0220726	#NUM!
	DNA primase activity (GO:0003896)	2	0.0220726	0	0		-0.0220726	#NUM!
	DNA topoisomerase type I activity (GO:0003917)	2	0.0220726	1	0.0652316		0.043159	1.56331
	DNA-(apurinic or apyrimidinic site) lyase activity (GO:0003906)	2	0.0220726	1	0.0652316		0.043159	1.56331
	dTDP-4-dehydrorhamnose 3,5-epimerase activity (GO:0008830)	2	0.0220726	0	0		-0.0220726	#NUM!
	enoyl-[acyl-carrier-protein] reductase (NADH) activity (GO:0004318)	2	0.0220726	2	0.130463		0.108391	2.56331
	ethanolamine ammonia-lyase activity (GO:0008851)	2	0.0220726	0	0		-0.0220726	#NUM!
	exodeoxyribonuclease VII activity (GO:0008855)	2	0.0220726	2	0.130463		0.108391	2.56331
	formyltetrahydrofolate deformylase activity (GO:0008864)	2	0.0220726	0	0		-0.0220726	#NUM!
	fructose-bisphosphate aldolase activity (GO:0004332)	2	0.0220726	0	0		-0.0220726	#NUM!
	fumarate hydratase activity (GO:0004333)	2	0.0220726	1	0.0652316		0.043159	1.56331
	GDP-mannose 4,6-dehydratase activity (GO:0008446)	2	0.0220726	0	0		-0.0220726	#NUM!
	glucose-1-phosphate thymidylyltransferase activity (GO:0008879)	2	0.0220726	0	0		-0.0220726	#NUM!
	glutamate 5-kinase activity (GO:0004349)	2	0.0220726	2	0.130463		0.108391	2.56331
	glutamate synthase activity (GO:0015930)	2	0.0220726	1	0.0652316		0.043159	1.56331
	glutamine-fructose-6-phosphate transaminase (isomerizing) activity (GO:0004360)	2	0.0220726	0	0		-0.0220726	#NUM!
	glycogen debranching enzyme activity (GO:0004133)	2	0.0220726	0	0		-0.0220726	#NUM!
	GTP cyclohydrolase I activity (GO:0003934)	2	0.0220726	0	0		-0.0220726	#NUM!
	histidine ammonia-lyase activity (GO:0004397)	2	0.0220726	0	0		-0.0220726	#NUM!
	histidine-tRNA ligase activity (GO:0004821)	2	0.0220726	1	0.0652316		0.043159	1.56331
	histidinol dehydrogenase activity (GO:0004399)	2	0.0220726	1	0.0652316		0.043159	1.56331
	histidinol-phosphate transaminase activity (GO:0004400)	2	0.0220726	1	0.0652316		0.043159	1.56331
	holo-[acyl-carrier-protein] synthase activity (GO:0008897)	2	0.0220726	1	0.0652316		0.043159	1.56331
	hydrolase activity, acting on acid halide bonds, in C-halide compounds (GO:0019120)	2	0.0220726	0	0		-0.0220726	#NUM!
	hydrolase activity, acting on glycosyl bonds (GO:0016798)	2	0.0220726	0	0		-0.0220726	#NUM!
	inorganic diphosphatase activity (GO:0004427)	2	0.0220726	2	0.130463		0.108391	2.56331
	ion channel activity (GO:0005216)	2	0.0220726	0	0		-0.0220726	#NUM!
	leucine-tRNA ligase activity (GO:0004823)	2	0.0220726	1	0.0652316		0.043159	1.56331
	L-fucose isomerase activity (GO:0008736)	2	0.0220726	0	0		-0.0220726	#NUM!
	lysine-tRNA ligase activity (GO:0004824)	2	0.0220726	1	0.0652316		0.043159	1.56331
	mannonate dehydratase activity (GO:0008927)	2	0.0220726	0	0		-0.0220726	#NUM!
	methionine-tRNA ligase activity (GO:0004825)	2	0.0220726	1	0.0652316		0.043159	1.56331
	methylated-DNA-[protein]-cysteine S-methyltransferase activity (GO:0003908)	2	0.0220726	0	0		-0.0220726	#NUM!
	methylenetetrahydrofolate reductase (NADPH) activity (GO:0004489)	2	0.0220726	1	0.0652316		0.043159	1.56331
	mismatched DNA binding (GO:0030983)	2	0.0220726	2	0.130463		0.108391	2.56331
	molybdate ion transmembrane transporter activity (GO:0015098)	2	0.0220726	0	0		-0.0220726	#NUM!
	N-acetylmuramoyl-L-alanine amidase activity (GO:0008745)	2	0.0220726	1	0.0652316		0.043159	1.56331
	NAD(P) transhydrogenase activity (GO:0008746)	2	0.0220726	0	0		-0.0220726	#NUM!
	NAD+ synthase (glutamine-hydrolyzing) activity (GO:0003952)	2	0.0220726	0	0		-0.0220726	#NUM!
	nitrate transmembrane transporter activity (GO:0015112)	2	0.0220726	2	0.130463		0.108391	2.56331
	nitrite reductase [NAD(P)H] activity (GO:0008942)	2	0.0220726	0	0		-0.0220726	#NUM!
	nucleotide kinase activity (GO:0019201)	2	0.0220726	0	0		-0.0220726	#NUM!
	oxidoreductase activity, acting on sulfur group of donors, disulfide as acceptor (GO:0016671)	2	0.0220726	0	0		-0.0220726	#NUM!
	pantothenate kinase activity (GO:0004594)	2	0.0220726	1	0.0652316		0.043159	1.56331
	peptide deformylase activity (GO:0042586)	2	0.0220726	1	0.0652316		0.043159	1.56331
	peptide-methionine-(S)-S-oxide reductase activity (GO:0008113)	2	0.0220726	1	0.0652316		0.043159	1.56331
	peptidyl-prolyl cis-trans isomerase activity (GO:0003755)	2	0.0220726	2	0.130463		0.108391	2.56331
	peroxidase activity (GO:0004601)	2	0.0220726	0	0		-0.0220726	#NUM!
	phosphate transmembrane-transporting ATPase activity (GO:0015415)	2	0.0220726	0	0		-0.0220726	#NUM!
	phosphoenolpyruvate-protein phosphotransferase activity (GO:0008965)	2	0.0220726	1	0.0652316		0.043159	1.56331
	phosphoribosylaminoimidazole carboxylase activity (GO:0004638)	2	0.0220726	2	0.130463		0.108391	2.56331
	phosphoribosylaminoimidazolesuccinocarboxamide synthase activity (GO:0004639)	2	0.0220726	1	0.0652316		0.043159	1.56331
	phosphoribosylformylglycinamidine synthase activity (GO:0004642)	2	0.0220726	2	0.130463		0.108391	2.56331
	phosphotransferase activity, carboxyl group as acceptor (GO:0016774)	2	0.0220726	0	0		-0.0220726	#NUM!
	phosphotransferase activity, phosphate group as acceptor (GO:0016776)	2	0.0220726	0	0		-0.0220726	#NUM!
	potassium ion binding (GO:0030955)	2	0.0220726	1	0.0652316		0.043159	1.56331
	proline racemase activity (GO:0018112)	2	0.0220726	0	0		-0.0220726	#NUM!
	protein-glutamate methylesterase activity (GO:0008984)	2	0.0220726	0	0		-0.0220726	#NUM!
	protocatechuate 3,4-dioxygenase activity (GO:0018578)	2	0.0220726	0	0		-0.0220726	#NUM!
	pyridoxamine-phosphate oxidase activity (GO:0004733)	2	0.0220726	1	0.0652316		0.043159	1.56331
	pyruvate kinase activity (GO:0004743)	2	0.0220726	1	0.0652316		0.043159	1.56331
	racemase and epimerase activity, acting on amino acids and derivatives (GO:0016855)	2	0.0220726	1	0.0652316		0.043159	1.56331
	racemase and epimerase activity, acting on carbohydrates and derivatives (GO:0016857)	2	0.0220726	0	0		-0.0220726	#NUM!
	ribose-5-phosphate isomerase activity (GO:0004751)	2	0.0220726	1	0.0652316		0.043159	1.56331
	ribulose-phosphate 3-epimerase activity (GO:0004750)	2	0.0220726	0	0		-0.0220726	#NUM!
	serine O-acetyltransferase activity (GO:0009001)	2	0.0220726	1	0.0652316		0.043159	1.56331
	siderophore-iron transmembrane transporter activity (GO:0015343)	2	0.0220726	0	0		-0.0220726	#NUM!
	specific transcriptional repressor activity (GO:0016566)	2	0.0220726	0	0		-0.0220726	#NUM!
	sulfate transmembrane transporter activity (GO:0015116)	2	0.0220726	2	0.130463		0.108391	2.56331
	sulfate transmembrane-transporting ATPase activity (GO:0015419)	2	0.0220726	0	0		-0.0220726	#NUM!
	tagatose-6-phosphate kinase activity (GO:0009024)	2	0.0220726	0	0		-0.0220726	#NUM!
	tetrahydrofolylpolyglutamate synthase activity (GO:0004326)	2	0.0220726	1	0.0652316		0.043159	1.56331
	thiamin-phosphate diphosphorylase activity (GO:0004789)	2	0.0220726	0	0		-0.0220726	#NUM!
	thiosulfate sulfurtransferase activity (GO:0004792)	2	0.0220726	0	0		-0.0220726	#NUM!
	transaldolase activity (GO:0004801)	2	0.0220726	0	0		-0.0220726	#NUM!
	transcription termination factor activity (GO:0003715)	2	0.0220726	2	0.130463		0.108391	2.56331
	transketolase activity (GO:0004802)	2	0.0220726	1	0.0652316		0.043159	1.56331
	tRNA dihydrouridine synthase activity (GO:0017150)	2	0.0220726	2	0.130463		0.108391	2.56331
	tryptophan synthase activity (GO:0004834)	2	0.0220726	2	0.130463		0.108391	2.56331
	tyrosine-tRNA ligase activity (GO:0004831)	2	0.0220726	1	0.0652316		0.043159	1.56331
	uptake transmembrane transporter activity (GO:0015563)	2	0.0220726	2	0.130463		0.108391	2.56331
	urocanate hydratase activity (GO:0016153)	2	0.0220726	0	0		-0.0220726	#NUM!
	xanthine dehydrogenase activity (GO:0004854)	2	0.0220726	0	0		-0.0220726	#NUM!
	xanthine oxidase activity (GO:0004855)	2	0.0220726	0	0		-0.0220726	#NUM!
	[acyl-carrier-protein] S-malonyltransferase activity (GO:0004314)	1	0.0110363	1	0.0652316		0.0541953	2.56331
	[glutamate-ammonia-ligase] adenylyltransferase activity (GO:0008882)	1	0.0110363	0	0		-0.0110363	#NUM!
	[protein-PII] uridylyltransferase activity (GO:0008773)	1	0.0110363	1	0.0652316		0.0541953	2.56331
	1-(5-phosphoribosyl)-5-[(5-phosphoribosylamino)methylideneamino]imidazole-4-carboxamide isomerase activity (GO:0003949)	1	0.0110363	1	0.0652316		0.0541953	2.56331
	1-aminocyclopropane-1-carboxylate deaminase activity (GO:0008660)	1	0.0110363	0	0		-0.0110363	#NUM!
	1-deoxy-D-xylulose-5-phosphate reductoisomerase activity (GO:0030604)	1	0.0110363	0	0		-0.0110363	#NUM!
	1-deoxy-D-xylulose-5-phosphate synthase activity (GO:0008661)	1	0.0110363	1	0.0652316		0.0541953	2.56331
	1-pyrroline-5-carboxylate dehydrogenase activity (GO:0003842)	1	0.0110363	0	0		-0.0110363	#NUM!
	2,3,4,5-tetrahydropyridine-2,6-dicarboxylate N-succinyltransferase activity (GO:0008666)	1	0.0110363	1	0.0652316		0.0541953	2.56331
	2'-5'-RNA ligase activity (GO:0008664)	1	0.0110363	1	0.0652316		0.0541953	2.56331
	2-amino-4-hydroxy-6-hydroxymethyldihydropteridine diphosphokinase activity (GO:0003848)	1	0.0110363	0	0		-0.0110363	#NUM!
	2-C-methyl-D-erythritol 2,4-cyclodiphosphate synthase activity (GO:0008685)	1	0.0110363	0	0		-0.0110363	#NUM!
	2-deoxy-D-gluconate 3-dehydrogenase activity (GO:0008678)	1	0.0110363	0	0		-0.0110363	#NUM!
	2-hydroxy-3-oxopropionate reductase activity (GO:0008679)	1	0.0110363	0	0		-0.0110363	#NUM!
	2-polyprenyl-6-methoxy-1,4-benzoquinone methyltransferase activity (GO:0008425)	1	0.0110363	1	0.0652316		0.0541953	2.56331
	3-carboxy-cis,cis-muconate cycloisomerase activity (GO:0047472)	1	0.0110363	0	0		-0.0110363	#NUM!
	3-dehydroquinate synthase activity (GO:0003856)	1	0.0110363	0	0		-0.0110363	#NUM!
	3-deoxy-8-phosphooctulonate synthase activity (GO:0008676)	1	0.0110363	1	0.0652316		0.0541953	2.56331
	3-deoxy-manno-octulosonate cytidylyltransferase activity (GO:0008690)	1	0.0110363	1	0.0652316		0.0541953	2.56331
	3-hydroxydecanoyl-[acyl-carrier-protein] dehydratase activity (GO:0008693)	1	0.0110363	1	0.0652316		0.0541953	2.56331
	3-isopropylmalate dehydrogenase activity (GO:0003862)	1	0.0110363	1	0.0652316		0.0541953	2.56331
	3-oxoacyl-[acyl-carrier-protein] reductase activity (GO:0004316)	1	0.0110363	0	0		-0.0110363	#NUM!
	3-oxoacyl-[acyl-carrier-protein] synthase activity (GO:0004315)	1	0.0110363	1	0.0652316		0.0541953	2.56331
	3-oxoadipate enol-lactonase activity (GO:0047570)	1	0.0110363	0	0		-0.0110363	#NUM!
	4-(cytidine 5'-diphospho)-2-C-methyl-D-erythritol kinase activity (GO:0050515)	1	0.0110363	0	0		-0.0110363	#NUM!
	4-alpha-glucanotransferase activity (GO:0004134)	1	0.0110363	0	0		-0.0110363	#NUM!
	4-alpha-hydroxytetrahydrobiopterin dehydratase activity (GO:0008124)	1	0.0110363	0	0		-0.0110363	#NUM!
	4-aminobutyrate transaminase activity (GO:0003867)	1	0.0110363	0	0		-0.0110363	#NUM!
	4-deoxy-L-threo-5-hexosulose-uronate ketol-isomerase activity (GO:0008697)	1	0.0110363	0	0		-0.0110363	#NUM!
	4-hydroxy-3-methylbut-2-en-1-yl diphosphate synthase activity (GO:0046429)	1	0.0110363	1	0.0652316		0.0541953	2.56331
	4-hydroxybenzoate 3-monooxygenase activity (GO:0018659)	1	0.0110363	0	0		-0.0110363	#NUM!
	4-hydroxyphenylpyruvate dioxygenase activity (GO:0003868)	1	0.0110363	0	0		-0.0110363	#NUM!
	5-dehydro-4-deoxyglucarate dehydratase activity (GO:0047448)	1	0.0110363	0	0		-0.0110363	#NUM!
	5-formyltetrahydrofolate cyclo-ligase activity (GO:0030272)	1	0.0110363	0	0		-0.0110363	#NUM!
	5S rRNA binding (GO:0008097)	1	0.0110363	0	0		-0.0110363	#NUM!
	6-phosphofructokinase activity (GO:0003872)	1	0.0110363	0	0		-0.0110363	#NUM!
	6-phosphogluconolactonase activity (GO:0017057)	1	0.0110363	0	0		-0.0110363	#NUM!
	6-pyruvoyltetrahydropterin synthase activity (GO:0003874)	1	0.0110363	0	0		-0.0110363	#NUM!
	7S RNA binding (GO:0008312)	1	0.0110363	1	0.0652316		0.0541953	2.56331
	8-oxo-7,8-dihydroguanine triphosphatase activity (GO:0008413)	1	0.0110363	1	0.0652316		0.0541953	2.56331
	acetoacetate-CoA ligase activity (GO:0030729)	1	0.0110363	0	0		-0.0110363	#NUM!
	acetoacetyl-CoA reductase activity (GO:0018454)	1	0.0110363	0	0		-0.0110363	#NUM!
	acetylglutamate kinase activity (GO:0003991)	1	0.0110363	1	0.0652316		0.0541953	2.56331
	acetylornithine deacetylase activity (GO:0008777)	1	0.0110363	0	0		-0.0110363	#NUM!
	acid-amino acid ligase activity (GO:0016881)	1	0.0110363	1	0.0652316		0.0541953	2.56331
	acyl-[acyl-carrier-protein]-UDP-N-acetylglucosamine O-acyltransferase activity (GO:0008780)	1	0.0110363	0	0		-0.0110363	#NUM!
	acyl-CoA thioesterase activity (GO:0016291)	1	0.0110363	1	0.0652316		0.0541953	2.56331
	acylphosphatase activity (GO:0003998)	1	0.0110363	0	0		-0.0110363	#NUM!
	adenine deaminase activity (GO:0000034)	1	0.0110363	0	0		-0.0110363	#NUM!
	adenine phosphoribosyltransferase activity (GO:0003999)	1	0.0110363	1	0.0652316		0.0541953	2.56331
	adenosine deaminase activity (GO:0004000)	1	0.0110363	0	0		-0.0110363	#NUM!
	adenosylcobinamide kinase activity (GO:0043752)	1	0.0110363	1	0.0652316		0.0541953	2.56331
	adenosylcobinamide-phosphate guanylyltransferase activity (GO:0043753)	1	0.0110363	1	0.0652316		0.0541953	2.56331
	adenylate cyclase activity (GO:0004016)	1	0.0110363	0	0		-0.0110363	#NUM!
	adenylate kinase activity (GO:0004017)	1	0.0110363	0	0		-0.0110363	#NUM!
	adenyl-nucleotide exchange factor activity (GO:0000774)	1	0.0110363	0	0		-0.0110363	#NUM!
	adenylosuccinate synthase activity (GO:0004019)	1	0.0110363	1	0.0652316		0.0541953	2.56331
	alanine dehydrogenase activity (GO:0000286)	1	0.0110363	0	0		-0.0110363	#NUM!
	aldehyde dehydrogenase [NAD(P)+] activity (GO:0004030)	1	0.0110363	0	0		-0.0110363	#NUM!
	alkylbase DNA N-glycosylase activity (GO:0003905)	1	0.0110363	0	0		-0.0110363	#NUM!
	alpha,alpha-trehalase activity (GO:0004555)	1	0.0110363	0	0		-0.0110363	#NUM!
	alpha,alpha-trehalose-phosphate synthase (UDP-forming) activity (GO:0003825)	1	0.0110363	0	0		-0.0110363	#NUM!
	alpha-N-arabinofuranosidase activity (GO:0046556)	1	0.0110363	0	0		-0.0110363	#NUM!
	amine oxidase activity (GO:0008131)	1	0.0110363	0	0		-0.0110363	#NUM!
	amino acid-transporting ATPase activity (GO:0015424)	1	0.0110363	1	0.0652316		0.0541953	2.56331
	aminoacyl-tRNA hydrolase activity (GO:0004045)	1	0.0110363	1	0.0652316		0.0541953	2.56331
	aminoglycoside 3-N-acetyltransferase activity (GO:0046353)	1	0.0110363	0	0		-0.0110363	#NUM!
	ammonium transmembrane transporter activity (GO:0008519)	1	0.0110363	0	0		-0.0110363	#NUM!
	anthranilate phosphoribosyltransferase activity (GO:0004048)	1	0.0110363	1	0.0652316		0.0541953	2.56331
	anthranilate synthase activity (GO:0004049)	1	0.0110363	0	0		-0.0110363	#NUM!
	arginase activity (GO:0004053)	1	0.0110363	0	0		-0.0110363	#NUM!
	argininosuccinate lyase activity (GO:0004056)	1	0.0110363	1	0.0652316		0.0541953	2.56331
	arginyltransferase activity (GO:0004057)	1	0.0110363	0	0		-0.0110363	#NUM!
	arsenate reductase (glutaredoxin) activity (GO:0008794)	1	0.0110363	1	0.0652316		0.0541953	2.56331
	arsenite transmembrane-transporting ATPase activity (GO:0015446)	1	0.0110363	0	0		-0.0110363	#NUM!
	asparagine synthase (glutamine-hydrolyzing) activity (GO:0004066)	1	0.0110363	0	0		-0.0110363	#NUM!
	aspartate carbamoyltransferase activity (GO:0004070)	1	0.0110363	1	0.0652316		0.0541953	2.56331
	aspartate kinase activity (GO:0004072)	1	0.0110363	1	0.0652316		0.0541953	2.56331
	aspartate-semialdehyde dehydrogenase activity (GO:0004073)	1	0.0110363	1	0.0652316		0.0541953	2.56331
	aspartate-tRNA ligase activity (GO:0004815)	1	0.0110363	1	0.0652316		0.0541953	2.56331
	ATP citrate synthase activity (GO:0003878)	1	0.0110363	1	0.0652316		0.0541953	2.56331
	ATP phosphoribosyltransferase activity (GO:0003879)	1	0.0110363	0	0		-0.0110363	#NUM!
	ATP-dependent 3'-5' DNA helicase activity (GO:0043140)	1	0.0110363	0	0		-0.0110363	#NUM!
	beta-glucosidase activity (GO:0008422)	1	0.0110363	0	0		-0.0110363	#NUM!
	betaine-aldehyde dehydrogenase activity (GO:0008802)	1	0.0110363	0	0		-0.0110363	#NUM!
	bile acid:sodium symporter activity (GO:0008508)	1	0.0110363	0	0		-0.0110363	#NUM!
	biotin-[acetyl-CoA-carboxylase] ligase activity (GO:0004077)	1	0.0110363	0	0		-0.0110363	#NUM!
	branched-chain-amino-acid transaminase activity (GO:0004084)	1	0.0110363	0	0		-0.0110363	#NUM!
	carbonate dehydratase activity (GO:0004089)	1	0.0110363	0	0		-0.0110363	#NUM!
	carbon-oxygen lyase activity, acting on phosphates (GO:0016838)	1	0.0110363	0	0		-0.0110363	#NUM!
	carboxylesterase activity (GO:0004091)	1	0.0110363	0	0		-0.0110363	#NUM!
	cation channel activity (GO:0005261)	1	0.0110363	0	0		-0.0110363	#NUM!
	CDP-diacylglycerol-glycerol-3-phosphate 3-phosphatidyltransferase activity (GO:0008444)	1	0.0110363	1	0.0652316		0.0541953	2.56331
	CDP-diacylglycerol-serine O-phosphatidyltransferase activity (GO:0003882)	1	0.0110363	1	0.0652316		0.0541953	2.56331
	cellulose synthase (UDP-forming) activity (GO:0016760)	1	0.0110363	0	0		-0.0110363	#NUM!
	cellulose synthase activity (GO:0016759)	1	0.0110363	0	0		-0.0110363	#NUM!
	chaperone binding (GO:0051087)	1	0.0110363	0	0		-0.0110363	#NUM!
	choline dehydrogenase activity (GO:0008812)	1	0.0110363	0	0		-0.0110363	#NUM!
	chorismate synthase activity (GO:0004107)	1	0.0110363	1	0.0652316		0.0541953	2.56331
	chromate transmembrane transporter activity (GO:0015109)	1	0.0110363	1	0.0652316		0.0541953	2.56331
	citrate (Si)-synthase activity (GO:0004108)	1	0.0110363	1	0.0652316		0.0541953	2.56331
	citrate CoA-transferase activity (GO:0008814)	1	0.0110363	0	0		-0.0110363	#NUM!
	class II ribonucleotide reductase activity (GO:0016960)	1	0.0110363	1	0.0652316		0.0541953	2.56331
	cobalamin 5'-phosphate synthase activity (GO:0008818)	1	0.0110363	0	0		-0.0110363	#NUM!
	cobyrinic acid a,c-diamide synthase activity (GO:0042242)	1	0.0110363	0	0		-0.0110363	#NUM!
	CTP synthase activity (GO:0003883)	1	0.0110363	1	0.0652316		0.0541953	2.56331
	cystathionine beta-lyase activity (GO:0004121)	1	0.0110363	1	0.0652316		0.0541953	2.56331
	cysteine desulfurase activity (GO:0031071)	1	0.0110363	0	0		-0.0110363	#NUM!
	cysteine synthase activity (GO:0004124)	1	0.0110363	1	0.0652316		0.0541953	2.56331
	cysteine-tRNA ligase activity (GO:0004817)	1	0.0110363	1	0.0652316		0.0541953	2.56331
	cysteine-type peptidase activity (GO:0008234)	1	0.0110363	0	0		-0.0110363	#NUM!
	cytidine deaminase activity (GO:0004126)	1	0.0110363	0	0		-0.0110363	#NUM!
	cytidylate kinase activity (GO:0004127)	1	0.0110363	1	0.0652316		0.0541953	2.56331
	cytochrome bo3 ubiquinol oxidase activity (GO:0009486)	1	0.0110363	1	0.0652316		0.0541953	2.56331
	cytochrome o ubiquinol oxidase activity (GO:0008827)	1	0.0110363	1	0.0652316		0.0541953	2.56331
	deaminase activity (GO:0019239)	1	0.0110363	0	0		-0.0110363	#NUM!
	deoxyribonucleoside 5'-monophosphate N-glycosidase activity (GO:0070694)	1	0.0110363	0	0		-0.0110363	#NUM!
	dephospho-CoA kinase activity (GO:0004140)	1	0.0110363	1	0.0652316		0.0541953	2.56331
	dGTPase activity (GO:0008832)	1	0.0110363	1	0.0652316		0.0541953	2.56331
	diaminohydroxyphosphoribosylaminopyrimidine deaminase activity (GO:0008835)	1	0.0110363	0	0		-0.0110363	#NUM!
	diaminopimelate decarboxylase activity (GO:0008836)	1	0.0110363	1	0.0652316		0.0541953	2.56331
	diaminopimelate epimerase activity (GO:0008837)	1	0.0110363	0	0		-0.0110363	#NUM!
	dihydrofolate reductase activity (GO:0004146)	1	0.0110363	0	0		-0.0110363	#NUM!
	dihydrolipoyllysine-residue acetyltransferase activity (GO:0004742)	1	0.0110363	1	0.0652316		0.0541953	2.56331
	dihydrolipoyllysine-residue succinyltransferase activity (GO:0004149)	1	0.0110363	1	0.0652316		0.0541953	2.56331
	dihydroneopterin aldolase activity (GO:0004150)	1	0.0110363	0	0		-0.0110363	#NUM!
	dihydroorotase activity (GO:0004151)	1	0.0110363	0	0		-0.0110363	#NUM!
	dihydroxy-acid dehydratase activity (GO:0004160)	1	0.0110363	1	0.0652316		0.0541953	2.56331
	dipeptidase activity (GO:0016805)	1	0.0110363	0	0		-0.0110363	#NUM!
	disulfide oxidoreductase activity (GO:0015036)	1	0.0110363	1	0.0652316		0.0541953	2.56331
	DNA ligase (NAD+) activity (GO:0003911)	1	0.0110363	1	0.0652316		0.0541953	2.56331
	DNA N-glycosylase activity (GO:0019104)	1	0.0110363	1	0.0652316		0.0541953	2.56331
	DNA photolyase activity (GO:0003913)	1	0.0110363	0	0		-0.0110363	#NUM!
	DNA replication origin binding (GO:0003688)	1	0.0110363	0	0		-0.0110363	#NUM!
	DNA-3-methyladenine glycosylase I activity (GO:0008725)	1	0.0110363	0	0		-0.0110363	#NUM!
	double-stranded RNA binding (GO:0003725)	1	0.0110363	0	0		-0.0110363	#NUM!
	dTDP-4-dehydrorhamnose reductase activity (GO:0008831)	1	0.0110363	0	0		-0.0110363	#NUM!
	dTDP-glucose 4,6-dehydratase activity (GO:0008460)	1	0.0110363	0	0		-0.0110363	#NUM!
	dUTP diphosphatase activity (GO:0004170)	1	0.0110363	1	0.0652316		0.0541953	2.56331
	electron-transferring-flavoprotein dehydrogenase activity (GO:0004174)	1	0.0110363	0	0		-0.0110363	#NUM!
	endodeoxyribonuclease activity (GO:0004520)	1	0.0110363	1	0.0652316		0.0541953	2.56331
	endodeoxyribonuclease activity, producing 5'-phosphomonoesters (GO:0016888)	1	0.0110363	1	0.0652316		0.0541953	2.56331
	endopeptidase activity (GO:0004175)	1	0.0110363	1	0.0652316		0.0541953	2.56331
	endopeptidase inhibitor activity (GO:0004866)	1	0.0110363	0	0		-0.0110363	#NUM!
	extracellular-glutamate-gated ion channel activity (GO:0005234)	1	0.0110363	0	0		-0.0110363	#NUM!
	ferrochelatase activity (GO:0004325)	1	0.0110363	1	0.0652316		0.0541953	2.56331
	flavin-containing monooxygenase activity (GO:0004499)	1	0.0110363	0	0		-0.0110363	#NUM!
	FMN adenylyltransferase activity (GO:0003919)	1	0.0110363	0	0		-0.0110363	#NUM!
	formate-tetrahydrofolate ligase activity (GO:0004329)	1	0.0110363	0	0		-0.0110363	#NUM!
	glucan 1,4-alpha-glucosidase activity (GO:0004339)	1	0.0110363	0	0		-0.0110363	#NUM!
	glucokinase activity (GO:0004340)	1	0.0110363	0	0		-0.0110363	#NUM!
	glucosamine-1-phosphate N-acetyltransferase activity (GO:0019134)	1	0.0110363	1	0.0652316		0.0541953	2.56331
	glucose-1-phosphate adenylyltransferase activity (GO:0008878)	1	0.0110363	0	0		-0.0110363	#NUM!
	glucose-6-phosphate isomerase activity (GO:0004347)	1	0.0110363	0	0		-0.0110363	#NUM!
	glucuronate isomerase activity (GO:0008880)	1	0.0110363	0	0		-0.0110363	#NUM!
	glutamate N-acetyltransferase activity (GO:0004358)	1	0.0110363	1	0.0652316		0.0541953	2.56331
	glutamate racemase activity (GO:0008881)	1	0.0110363	1	0.0652316		0.0541953	2.56331
	glutamate-5-semialdehyde dehydrogenase activity (GO:0004350)	1	0.0110363	1	0.0652316		0.0541953	2.56331
	glutamate-cysteine ligase activity (GO:0004357)	1	0.0110363	1	0.0652316		0.0541953	2.56331
	glutamate-tRNA ligase activity (GO:0004818)	1	0.0110363	0	0		-0.0110363	#NUM!
	glutaminase activity (GO:0004359)	1	0.0110363	0	0		-0.0110363	#NUM!
	glutathione peroxidase activity (GO:0004602)	1	0.0110363	0	0		-0.0110363	#NUM!
	glutathione synthase activity (GO:0004363)	1	0.0110363	1	0.0652316		0.0541953	2.56331
	glutathione-disulfide reductase activity (GO:0004362)	1	0.0110363	1	0.0652316		0.0541953	2.56331
	glyceraldehyde-3-phosphate dehydrogenase (phosphorylating) activity (GO:0004365)	1	0.0110363	1	0.0652316		0.0541953	2.56331
	glyceraldehyde-3-phosphate dehydrogenase activity (GO:0008943)	1	0.0110363	1	0.0652316		0.0541953	2.56331
	glycerol-3-phosphate dehydrogenase (NAD+) activity (GO:0004367)	1	0.0110363	0	0		-0.0110363	#NUM!
	glycine C-acetyltransferase activity (GO:0008890)	1	0.0110363	0	0		-0.0110363	#NUM!
	glycine dehydrogenase (decarboxylating) activity (GO:0004375)	1	0.0110363	0	0		-0.0110363	#NUM!
	glycine hydroxymethyltransferase activity (GO:0004372)	1	0.0110363	1	0.0652316		0.0541953	2.56331
	GMP synthase (glutamine-hydrolyzing) activity (GO:0003922)	1	0.0110363	1	0.0652316		0.0541953	2.56331
	G-protein coupled photoreceptor activity (GO:0008020)	1	0.0110363	0	0		-0.0110363	#NUM!
	GTP cyclohydrolase II activity (GO:0003935)	1	0.0110363	0	0		-0.0110363	#NUM!
	guanine deaminase activity (GO:0008892)	1	0.0110363	0	0		-0.0110363	#NUM!
	guanylate kinase activity (GO:0004385)	1	0.0110363	1	0.0652316		0.0541953	2.56331
	homogentisate 1,2-dioxygenase activity (GO:0004411)	1	0.0110363	0	0		-0.0110363	#NUM!
	homoserine dehydrogenase activity (GO:0004412)	1	0.0110363	1	0.0652316		0.0541953	2.56331
	homoserine kinase activity (GO:0004413)	1	0.0110363	1	0.0652316		0.0541953	2.56331
	hormone activity (GO:0005179)	1	0.0110363	0	0		-0.0110363	#NUM!
	hydrogen-exporting ATPase activity, phosphorylative mechanism (GO:0008553)	1	0.0110363	1	0.0652316		0.0541953	2.56331
	hydrogen-translocating pyrophosphatase activity (GO:0009678)	1	0.0110363	1	0.0652316		0.0541953	2.56331
	hydrolase activity, acting on carbon-nitrogen (but not peptide) bonds, in linear amides (GO:0016811)	1	0.0110363	0	0		-0.0110363	#NUM!
	hydroxyacylglutathione hydrolase activity (GO:0004416)	1	0.0110363	1	0.0652316		0.0541953	2.56331
	hydroxyethylthiazole kinase activity (GO:0004417)	1	0.0110363	0	0		-0.0110363	#NUM!
	hydroxymethylbilane synthase activity (GO:0004418)	1	0.0110363	0	0		-0.0110363	#NUM!
	hypoxanthine phosphoribosyltransferase activity (GO:0004422)	1	0.0110363	0	0		-0.0110363	#NUM!
	imidazoleglycerol-phosphate dehydratase activity (GO:0004424)	1	0.0110363	1	0.0652316		0.0541953	2.56331
	imidazoleglycerol-phosphate synthase activity (GO:0000107)	1	0.0110363	1	0.0652316		0.0541953	2.56331
	IMP cyclohydrolase activity (GO:0003937)	1	0.0110363	1	0.0652316		0.0541953	2.56331
	IMP dehydrogenase activity (GO:0003938)	1	0.0110363	1	0.0652316		0.0541953	2.56331
	indole-3-glycerol-phosphate synthase activity (GO:0004425)	1	0.0110363	1	0.0652316		0.0541953	2.56331
	ion transmembrane transporter activity (GO:0015075)	1	0.0110363	0	0		-0.0110363	#NUM!
	ionotropic glutamate receptor activity (GO:0004970)	1	0.0110363	0	0		-0.0110363	#NUM!
	isocitrate dehydrogenase (NADP+) activity (GO:0004450)	1	0.0110363	0	0		-0.0110363	#NUM!
	isocitrate lyase activity (GO:0004451)	1	0.0110363	0	0		-0.0110363	#NUM!
	isoleucine-tRNA ligase activity (GO:0004822)	1	0.0110363	1	0.0652316		0.0541953	2.56331
	ketol-acid reductoisomerase activity (GO:0004455)	1	0.0110363	1	0.0652316		0.0541953	2.56331
	lactoylglutathione lyase activity (GO:0004462)	1	0.0110363	1	0.0652316		0.0541953	2.56331
	L-arabinose isomerase activity (GO:0008733)	1	0.0110363	0	0		-0.0110363	#NUM!
	L-arabinose-importing ATPase activity (GO:0015612)	1	0.0110363	0	0		-0.0110363	#NUM!
	L-aspartate oxidase activity (GO:0008734)	1	0.0110363	0	0		-0.0110363	#NUM!
	leucyltransferase activity (GO:0008914)	1	0.0110363	1	0.0652316		0.0541953	2.56331
	ligase activity, forming carbon-nitrogen bonds (GO:0016879)	1	0.0110363	0	0		-0.0110363	#NUM!
	lipid-A-disaccharide synthase activity (GO:0008915)	1	0.0110363	0	0		-0.0110363	#NUM!
	lipoate synthase activity (GO:0016992)	1	0.0110363	0	0		-0.0110363	#NUM!
	lipoprotein transporter activity (GO:0042954)	1	0.0110363	1	0.0652316		0.0541953	2.56331
	L-malate dehydrogenase activity (GO:0030060)	1	0.0110363	1	0.0652316		0.0541953	2.56331
	L-serine ammonia-lyase activity (GO:0003941)	1	0.0110363	0	0		-0.0110363	#NUM!
	L-threonine 3-dehydrogenase activity (GO:0008743)	1	0.0110363	0	0		-0.0110363	#NUM!
	L-threonine ammonia-lyase activity (GO:0004794)	1	0.0110363	0	0		-0.0110363	#NUM!
	magnesium chelatase activity (GO:0016851)	1	0.0110363	0	0		-0.0110363	#NUM!
	magnesium ion transmembrane transporter activity (GO:0015095)	1	0.0110363	0	0		-0.0110363	#NUM!
	malate synthase activity (GO:0004474)	1	0.0110363	0	0		-0.0110363	#NUM!
	malonyl-CoA decarboxylase activity (GO:0050080)	1	0.0110363	0	0		-0.0110363	#NUM!
	mannose-6-phosphate isomerase activity (GO:0004476)	1	0.0110363	0	0		-0.0110363	#NUM!
	mannosidase activity (GO:0015923)	1	0.0110363	0	0		-0.0110363	#NUM!
	mannosyl-oligosaccharide glucosidase activity (GO:0004573)	1	0.0110363	0	0		-0.0110363	#NUM!
	mannosyltransferase activity (GO:0000030)	1	0.0110363	0	0		-0.0110363	#NUM!
	methionine adenosyltransferase activity (GO:0004478)	1	0.0110363	1	0.0652316		0.0541953	2.56331
	methionine synthase activity (GO:0008705)	1	0.0110363	0	0		-0.0110363	#NUM!
	methionyl-tRNA formyltransferase activity (GO:0004479)	1	0.0110363	1	0.0652316		0.0541953	2.56331
	methylenetetrahydrofolate-tRNA-(uracil-5-)-methyltransferase (FADH2-oxidizing) activity (GO:0047151)	1	0.0110363	1	0.0652316		0.0541953	2.56331
	methylglyoxal synthase activity (GO:0008929)	1	0.0110363	0	0		-0.0110363	#NUM!
	methylmalonate-semialdehyde dehydrogenase (acylating) activity (GO:0004491)	1	0.0110363	1	0.0652316		0.0541953	2.56331
	methylmalonyl-CoA mutase activity (GO:0004494)	1	0.0110363	1	0.0652316		0.0541953	2.56331
	molybdate transmembrane-transporting ATPase activity (GO:0015412)	1	0.0110363	0	0		-0.0110363	#NUM!
	molybdenum ion transmembrane transporter activity (GO:0042888)	1	0.0110363	0	0		-0.0110363	#NUM!
	monovalent cation:hydrogen antiporter activity (GO:0005451)	1	0.0110363	0	0		-0.0110363	#NUM!
	mRNA 5'-UTR binding (GO:0048027)	1	0.0110363	0	0		-0.0110363	#NUM!
	N6-(1,2-dicarboxyethyl)AMP AMP-lyase (fumarate-forming) activity (GO:0004018)	1	0.0110363	1	0.0652316		0.0541953	2.56331
	N-acetyl-gamma-glutamyl-phosphate reductase activity (GO:0003942)	1	0.0110363	0	0		-0.0110363	#NUM!
	N-acetylglucosamine-6-phosphate deacetylase activity (GO:0008448)	1	0.0110363	0	0		-0.0110363	#NUM!
	N-acyltransferase activity (GO:0016410)	1	0.0110363	0	0		-0.0110363	#NUM!
	NAD+ kinase activity (GO:0003951)	1	0.0110363	0	0		-0.0110363	#NUM!
	nicotinate phosphoribosyltransferase activity (GO:0004516)	1	0.0110363	1	0.0652316		0.0541953	2.56331
	nicotinate-nucleotide diphosphorylase (carboxylating) activity (GO:0004514)	1	0.0110363	0	0		-0.0110363	#NUM!
	nicotinate-nucleotide-dimethylbenzimidazole phosphoribosyltransferase activity (GO:0008939)	1	0.0110363	0	0		-0.0110363	#NUM!
	nucleoside diphosphate kinase activity (GO:0004550)	1	0.0110363	1	0.0652316		0.0541953	2.56331
	O-acetyltransferase activity (GO:0016413)	1	0.0110363	0	0		-0.0110363	#NUM!
	octanoyltransferase activity (GO:0016415)	1	0.0110363	1	0.0652316		0.0541953	2.56331
	ornithine carbamoyltransferase activity (GO:0004585)	1	0.0110363	1	0.0652316		0.0541953	2.56331
	orotate phosphoribosyltransferase activity (GO:0004588)	1	0.0110363	0	0		-0.0110363	#NUM!
	orotidine-5'-phosphate decarboxylase activity (GO:0004590)	1	0.0110363	1	0.0652316		0.0541953	2.56331
	oxidized purine base lesion DNA N-glycosylase activity (GO:0008534)	1	0.0110363	1	0.0652316		0.0541953	2.56331
	oxidoreductase activity, acting on diphenols and related substances as donors (GO:0016679)	1	0.0110363	1	0.0652316		0.0541953	2.56331
	oxidoreductase activity, acting on other nitrogenous compounds as donors, with NAD or NADP as acceptor (GO:0046857)	1	0.0110363	1	0.0652316		0.0541953	2.56331
	oxidoreductase activity, acting on paired donors, with incorporation or reduction of molecular oxygen (GO:0016705)	1	0.0110363	0	0		-0.0110363	#NUM!
	oxidoreductase activity, acting on paired donors, with incorporation or reduction of molecular oxygen, reduced pteridine as one donor, and incorporation of one atom of oxygen (GO:0016714)	1	0.0110363	0	0		-0.0110363	#NUM!
	oxidoreductase activity, acting on the aldehyde or oxo group of donors (GO:0016903)	1	0.0110363	0	0		-0.0110363	#NUM!
	oxidoreductase activity, acting on the CH-NH2 group of donors (GO:0016638)	1	0.0110363	1	0.0652316		0.0541953	2.56331
	oxidoreductase activity, acting on the CH-NH2 group of donors, NAD or NADP as acceptor (GO:0016639)	1	0.0110363	1	0.0652316		0.0541953	2.56331
	oxo-acid-lyase activity (GO:0016833)	1	0.0110363	0	0		-0.0110363	#NUM!
	oxoglutarate dehydrogenase (succinyl-transferring) activity (GO:0004591)	1	0.0110363	1	0.0652316		0.0541953	2.56331
	pantetheine-phosphate adenylyltransferase activity (GO:0004595)	1	0.0110363	1	0.0652316		0.0541953	2.56331
	pantoate-beta-alanine ligase activity (GO:0004592)	1	0.0110363	0	0		-0.0110363	#NUM!
	peptidase activity, acting on L-amino acid peptides (GO:0070011)	1	0.0110363	1	0.0652316		0.0541953	2.56331
	phenylalanine 4-monooxygenase activity (GO:0004505)	1	0.0110363	0	0		-0.0110363	#NUM!
	phosphatidylserine decarboxylase activity (GO:0004609)	1	0.0110363	1	0.0652316		0.0541953	2.56331
	phosphoadenylyl-sulfate reductase (thioredoxin) activity (GO:0004604)	1	0.0110363	0	0		-0.0110363	#NUM!
	phosphoenolpyruvate carboxykinase (ATP) activity (GO:0004612)	1	0.0110363	1	0.0652316		0.0541953	2.56331
	phosphoenolpyruvate carboxykinase activity (GO:0004611)	1	0.0110363	1	0.0652316		0.0541953	2.56331
	phosphogluconate dehydratase activity (GO:0004456)	1	0.0110363	0	0		-0.0110363	#NUM!
	phosphoglucosamine mutase activity (GO:0008966)	1	0.0110363	1	0.0652316		0.0541953	2.56331
	phosphoglycerate dehydrogenase activity (GO:0004617)	1	0.0110363	1	0.0652316		0.0541953	2.56331
	phosphoglycerate kinase activity (GO:0004618)	1	0.0110363	1	0.0652316		0.0541953	2.56331
	phosphomethylpyrimidine kinase activity (GO:0008972)	1	0.0110363	0	0		-0.0110363	#NUM!
	phospho-N-acetylmuramoyl-pentapeptide-transferase activity (GO:0008963)	1	0.0110363	1	0.0652316		0.0541953	2.56331
	phosphonate transmembrane-transporting ATPase activity (GO:0015416)	1	0.0110363	1	0.0652316		0.0541953	2.56331
	phosphopantothenate--cysteine ligase activity (GO:0004632)	1	0.0110363	1	0.0652316		0.0541953	2.56331
	phosphopantothenoylcysteine decarboxylase activity (GO:0004633)	1	0.0110363	1	0.0652316		0.0541953	2.56331
	phosphopentomutase activity (GO:0008973)	1	0.0110363	0	0		-0.0110363	#NUM!
	phosphoprotein phosphatase activity (GO:0004721)	1	0.0110363	0	0		-0.0110363	#NUM!
	phosphopyruvate hydratase activity (GO:0004634)	1	0.0110363	1	0.0652316		0.0541953	2.56331
	phosphoribosylamine-glycine ligase activity (GO:0004637)	1	0.0110363	1	0.0652316		0.0541953	2.56331
	phosphoribosylaminoimidazolecarboxamide formyltransferase activity (GO:0004643)	1	0.0110363	1	0.0652316		0.0541953	2.56331
	phosphoribosyl-AMP cyclohydrolase activity (GO:0004635)	1	0.0110363	1	0.0652316		0.0541953	2.56331
	phosphoribosylanthranilate isomerase activity (GO:0004640)	1	0.0110363	0	0		-0.0110363	#NUM!
	phosphoribosyl-ATP diphosphatase activity (GO:0004636)	1	0.0110363	1	0.0652316		0.0541953	2.56331
	phosphoribosylformylglycinamidine cyclo-ligase activity (GO:0004641)	1	0.0110363	0	0		-0.0110363	#NUM!
	phosphoribosylglycinamide formyltransferase activity (GO:0004644)	1	0.0110363	1	0.0652316		0.0541953	2.56331
	phosphorylase activity (GO:0004645)	1	0.0110363	0	0		-0.0110363	#NUM!
	phosphoserine phosphatase activity (GO:0004647)	1	0.0110363	1	0.0652316		0.0541953	2.56331
	polyamine-transporting ATPase activity (GO:0015417)	1	0.0110363	1	0.0652316		0.0541953	2.56331
	polygalacturonase activity (GO:0004650)	1	0.0110363	0	0		-0.0110363	#NUM!
	polyphosphate kinase activity (GO:0008976)	1	0.0110363	1	0.0652316		0.0541953	2.56331
	polyribonucleotide nucleotidyltransferase activity (GO:0004654)	1	0.0110363	1	0.0652316		0.0541953	2.56331
	porphobilinogen synthase activity (GO:0004655)	1	0.0110363	0	0		-0.0110363	#NUM!
	precorrin-4 C11-methyltransferase activity (GO:0046026)	1	0.0110363	1	0.0652316		0.0541953	2.56331
	precorrin-6A reductase activity (GO:0016994)	1	0.0110363	0	0		-0.0110363	#NUM!
	precorrin-6Y C5,15-methyltransferase (decarboxylating) activity (GO:0046025)	1	0.0110363	0	0		-0.0110363	#NUM!
	precorrin-8X methylmutase activity (GO:0016993)	1	0.0110363	1	0.0652316		0.0541953	2.56331
	prephenate dehydratase activity (GO:0004664)	1	0.0110363	1	0.0652316		0.0541953	2.56331
	prephenate dehydrogenase (NADP+) activity (GO:0004665)	1	0.0110363	1	0.0652316		0.0541953	2.56331
	proline dehydrogenase activity (GO:0004657)	1	0.0110363	0	0		-0.0110363	#NUM!
	proline-tRNA ligase activity (GO:0004827)	1	0.0110363	1	0.0652316		0.0541953	2.56331
	protein homodimerization activity (GO:0042803)	1	0.0110363	0	0		-0.0110363	#NUM!
	protein-glutamine glutaminase activity (GO:0050568)	1	0.0110363	0	0		-0.0110363	#NUM!
	protein-N(PI)-phosphohistidine-sugar phosphotransferase activity (GO:0008982)	1	0.0110363	1	0.0652316		0.0541953	2.56331
	protoheme IX farnesyltransferase activity (GO:0008495)	1	0.0110363	1	0.0652316		0.0541953	2.56331
	purine nucleotide binding (GO:0017076)	1	0.0110363	1	0.0652316		0.0541953	2.56331
	purine-nucleoside phosphorylase activity (GO:0004731)	1	0.0110363	0	0		-0.0110363	#NUM!
	pyridoxal kinase activity (GO:0008478)	1	0.0110363	0	0		-0.0110363	#NUM!
	pyruvate carboxylase activity (GO:0004736)	1	0.0110363	0	0		-0.0110363	#NUM!
	pyruvate dehydrogenase (acetyl-transferring) activity (GO:0004739)	1	0.0110363	1	0.0652316		0.0541953	2.56331
	pyruvate, phosphate dikinase activity (GO:0050242)	1	0.0110363	1	0.0652316		0.0541953	2.56331
	queuine tRNA-ribosyltransferase activity (GO:0008479)	1	0.0110363	1	0.0652316		0.0541953	2.56331
	quinolinate synthetase A activity (GO:0008987)	1	0.0110363	0	0		-0.0110363	#NUM!
	riboflavin kinase activity (GO:0008531)	1	0.0110363	0	0		-0.0110363	#NUM!
	ribonuclease III activity (GO:0004525)	1	0.0110363	0	0		-0.0110363	#NUM!
	ribonuclease P activity (GO:0004526)	1	0.0110363	0	0		-0.0110363	#NUM!
	ribonuclease T2 activity (GO:0033897)	1	0.0110363	0	0		-0.0110363	#NUM!
	ribonucleoside binding (GO:0032549)	1	0.0110363	1	0.0652316		0.0541953	2.56331
	ribose phosphate diphosphokinase activity (GO:0004749)	1	0.0110363	1	0.0652316		0.0541953	2.56331
	ribosome binding (GO:0043022)	1	0.0110363	0	0		-0.0110363	#NUM!
	ribulose-bisphosphate carboxylase activity (GO:0016984)	1	0.0110363	0	0		-0.0110363	#NUM!
	rRNA (adenine) methyltransferase activity (GO:0016433)	1	0.0110363	1	0.0652316		0.0541953	2.56331
	S-(hydroxymethyl)glutathione dehydrogenase activity (GO:0051903)	1	0.0110363	0	0		-0.0110363	#NUM!
	S-(hydroxymethyl)glutathione synthase activity (GO:0051907)	1	0.0110363	0	0		-0.0110363	#NUM!
	secondary active sulfate transmembrane transporter activity (GO:0008271)	1	0.0110363	0	0		-0.0110363	#NUM!
	selenium binding (GO:0008430)	1	0.0110363	0	0		-0.0110363	#NUM!
	serine-tRNA ligase activity (GO:0004828)	1	0.0110363	1	0.0652316		0.0541953	2.56331
	serine-type carboxypeptidase activity (GO:0004185)	1	0.0110363	0	0		-0.0110363	#NUM!
	serine-type endopeptidase inhibitor activity (GO:0004867)	1	0.0110363	0	0		-0.0110363	#NUM!
	S-formylglutathione hydrolase activity (GO:0018738)	1	0.0110363	0	0		-0.0110363	#NUM!
	sodium-dependent phosphate transmembrane transporter activity (GO:0015321)	1	0.0110363	0	0		-0.0110363	#NUM!
	starch synthase activity (GO:0009011)	1	0.0110363	0	0		-0.0110363	#NUM!
	succinate dehydrogenase activity (GO:0000104)	1	0.0110363	1	0.0652316		0.0541953	2.56331
	succinate-CoA ligase (ADP-forming) activity (GO:0004775)	1	0.0110363	1	0.0652316		0.0541953	2.56331
	succinyl-diaminopimelate desuccinylase activity (GO:0009014)	1	0.0110363	1	0.0652316		0.0541953	2.56331
	sugar efflux transmembrane transporter activity (GO:0015542)	1	0.0110363	0	0		-0.0110363	#NUM!
	sulfate adenylyltransferase (ATP) activity (GO:0004781)	1	0.0110363	0	0		-0.0110363	#NUM!
	sulfurtransferase activity (GO:0016783)	1	0.0110363	0	0		-0.0110363	#NUM!
	superoxide dismutase activity (GO:0004784)	1	0.0110363	1	0.0652316		0.0541953	2.56331
	taurine-transporting ATPase activity (GO:0015411)	1	0.0110363	0	0		-0.0110363	#NUM!
	tetraacyldisaccharide 4'-kinase activity (GO:0009029)	1	0.0110363	0	0		-0.0110363	#NUM!
	thiamin diphosphokinase activity (GO:0004788)	1	0.0110363	0	0		-0.0110363	#NUM!
	thiolester hydrolase activity (GO:0016790)	1	0.0110363	0	0		-0.0110363	#NUM!
	thioredoxin-disulfide reductase activity (GO:0004791)	1	0.0110363	0	0		-0.0110363	#NUM!
	threonine synthase activity (GO:0004795)	1	0.0110363	1	0.0652316		0.0541953	2.56331
	threonine-tRNA ligase activity (GO:0004829)	1	0.0110363	1	0.0652316		0.0541953	2.56331
	threonine-type endopeptidase activity (GO:0004298)	1	0.0110363	1	0.0652316		0.0541953	2.56331
	thymidine kinase activity (GO:0004797)	1	0.0110363	0	0		-0.0110363	#NUM!
	thymidine phosphorylase activity (GO:0009032)	1	0.0110363	0	0		-0.0110363	#NUM!
	thymidylate kinase activity (GO:0004798)	1	0.0110363	1	0.0652316		0.0541953	2.56331
	thymidylate synthase activity (GO:0004799)	1	0.0110363	0	0		-0.0110363	#NUM!
	tripeptide aminopeptidase activity (GO:0045148)	1	0.0110363	0	0		-0.0110363	#NUM!
	tRNA (guanine-N1-)-methyltransferase activity (GO:0009019)	1	0.0110363	1	0.0652316		0.0541953	2.56331
	tRNA (guanine-N7-)-methyltransferase activity (GO:0008176)	1	0.0110363	1	0.0652316		0.0541953	2.56331
	tRNA isopentenyltransferase activity (GO:0004811)	1	0.0110363	1	0.0652316		0.0541953	2.56331
	tRNA-specific ribonuclease activity (GO:0004549)	1	0.0110363	1	0.0652316		0.0541953	2.56331
	tryptophan-tRNA ligase activity (GO:0004830)	1	0.0110363	1	0.0652316		0.0541953	2.56331
	Type I site-specific deoxyribonuclease activity (GO:0009035)	1	0.0110363	0	0		-0.0110363	#NUM!
	ubiquinol-cytochrome-c reductase activity (GO:0008121)	1	0.0110363	1	0.0652316		0.0541953	2.56331
	UDP-3-O-[3-hydroxymyristoyl] N-acetylglucosamine deacetylase activity (GO:0008759)	1	0.0110363	1	0.0652316		0.0541953	2.56331
	UDP-N-acetylglucosamine diphosphorylase activity (GO:0003977)	1	0.0110363	1	0.0652316		0.0541953	2.56331
	UDP-N-acetylmuramate dehydrogenase activity (GO:0008762)	1	0.0110363	1	0.0652316		0.0541953	2.56331
	UDP-N-acetylmuramate-L-alanine ligase activity (GO:0008763)	1	0.0110363	1	0.0652316		0.0541953	2.56331
	UDP-N-acetylmuramoylalanine-D-glutamate ligase activity (GO:0008764)	1	0.0110363	1	0.0652316		0.0541953	2.56331
	UDP-N-acetylmuramoylalanyl-D-glutamyl-2,6-diaminopimelate-D-alanyl-D-alanine ligase activity (GO:0008766)	1	0.0110363	0	0		-0.0110363	#NUM!
	UMP kinase activity (GO:0033862)	1	0.0110363	1	0.0652316		0.0541953	2.56331
	undecaprenyl-diphosphatase activity (GO:0050380)	1	0.0110363	0	0		-0.0110363	#NUM!
	undecaprenyldiphospho-muramoylpentapeptide beta-N-acetylglucosaminyltransferase activity (GO:0050511)	1	0.0110363	1	0.0652316		0.0541953	2.56331
	uracil DNA N-glycosylase activity (GO:0004844)	1	0.0110363	0	0		-0.0110363	#NUM!
	uracil phosphoribosyltransferase activity (GO:0004845)	1	0.0110363	0	0		-0.0110363	#NUM!
	ureidoglycolate hydrolase activity (GO:0004848)	1	0.0110363	0	0		-0.0110363	#NUM!
	uridylate kinase activity (GO:0009041)	1	0.0110363	1	0.0652316		0.0541953	2.56331
	uroporphyrinogen decarboxylase activity (GO:0004853)	1	0.0110363	1	0.0652316		0.0541953	2.56331
	uroporphyrinogen-III synthase activity (GO:0004852)	1	0.0110363	0	0		-0.0110363	#NUM!
	UTP:glucose-1-phosphate uridylyltransferase activity (GO:0003983)	1	0.0110363	1	0.0652316		0.0541953	2.56331
	valine-tRNA ligase activity (GO:0004832)	1	0.0110363	1	0.0652316		0.0541953	2.56331
	voltage-gated chloride channel activity (GO:0005247)	1	0.0110363	0	0		-0.0110363	#NUM!
	voltage-gated potassium channel activity (GO:0005249)	1	0.0110363	0	0		-0.0110363	#NUM!
	xylose isomerase activity (GO:0009045)	1	0.0110363	0	0		-0.0110363	#NUM!
	xylulokinase activity (GO:0004856)	1	0.0110363	0	0		-0.0110363	#NUM!
	zinc transporting ATPase activity (GO:0015633)	1	0.0110363	0	0		-0.0110363	#NUM!
	Totale complessivo	9061		1533
